# Supplementary material for: Early Cold-Induced Peroxidases and Aquaporins Are Associated With High Cold Tolerance in Dajiao (Musa spp. ‘Dajiao’)
Source: Front Plant Sci. 2018 Mar 8;9:282. doi: 10.3389/fpls.2018.00282 (PMC5852111; doi:10.3389/fpls.2018.00282)
Supplement: DATA S1 — Contains nine spreadsheets: The first spreadsheet contains explanations of column headings and sheet names; Cavendish set1 shows the list of identified proteins from the first biological replicate of Cavendish banana samples at 10°C for 0, 3, and 6 h; Cavendish set2 shows the list of identified proteins from the second biological replicate of Cavendish banana samples at 10°C for 0, 3, and 6 h; Cavendish set3 shows the list of identified proteins from the third biological replicate of Cavendish banana samples at 10°C for 0, 3, and 6 h; Dajiao set1 shows the list of identified proteins from the first biological replicate of Dajiao banana samples at 10°C for 0, 3, and 6 h; Dajiao set2 shows the list of identified proteins from the second biological replicate of Dajiao banana samples at 10°C for 0, 3, and 6 h; Dajiao set3 shows the list of identified proteins from the third biological replicate of Dajiao banana samples at 10°C for 0, 3, and 6 h; Cavendish MPs shows the list of Cavendish membrane proteins predicted by at least two of the three web programs Phobius, Scampi-single, and TMHMM; Cavendish DAMPs shows the list of Cavendish differentially abundant membrane proteins with iTRAQ ratios ≥ or ≤ 1.4-fold; Dajiao MPs shows the list of Dajiao membrane proteins predicted by at least two of the three web programs Phobius, Scampi-single, and TMHMM; Dajiao DAMPs shows the list of Dajiao differentially abundant membrane proteins with iTRAQ ratios ≥ or ≤ 1.4-fold. [file Data_Sheet_1.XLSX]

## Sheet: Explanation
Explanation of column heading
prot_acc_v1	protein accession number from Musa acuminata DH Pahang version 1 (released July 2012) and Musa balbisiana Klutuk
prot_acc_v2	protein accession number from Musa acuminata DH Pahang version 2 (released July 2016) and Musa balbisiana Klutuk
prot_desc:	fasta title / description line
prot_score:	protein score
prot_mass:	protein mass
prot_matches:	number of assigned peptide matches
prot_cover:	percentage of protein sequence covered by assigned peptide matches
prot_len:	protein sequence length
prot_pi:	calculated pI value for protein
prot_tax_str:	protein taxonomy description
prot_tax_id:	protein taxonomy ID number
prot_seq:	complete protein sequence
prot_empai:	emPAI
prot_quant:	protein ratios from quantitation method
pep_exp_mr:	observed relative molecular mass
pep_exp_z:	observed charge state
pep_calc_mr:	calculated relative molecular mass
pep_delta:	(pep_calc_mr - pep_exp_mr)
pep_start:	1 based residue number for peptide start in protein
pep_end:	1 based residue number for peptide end in protein
pep_miss:	number of missed enzyme cleavage sites
pep_score:	peptide match score
pep_homol:	peptide score homology threshold
pep_ident:	peptide score identity threshold
pep_expect:	peptide match expectation value
pep_seq:	peptide sequence
pep_frame:	peptide frame number (nucleic acid sequence databases only)
pep_var_mod:	variable modifications used to get the match as comma separated string
pep_num_match:	number of fragment ion matches used for scoring
pep_scan_title:	scan title from peak list
pep_quant:	peptide ratios from quantitation method
TMHMM	prediction of transmembrane helices in proteins
SCAMPI	a scale-based method for prediction of integral membrane proteins
Phobius	prediction of transmembrane topology and signal peptides
Explanation of sheet name
Cavendish set1	a complete list of identified proteins from the first biological replicate of Cavendish banana samples at 10 °C for 0, 3 and 6 h
Cavendish set2	a complete list of identified proteins from the second biological replicate of Cavendish banana samples at 10 °C for 0, 3 and 6 h
Cavendish set3	a complete list of identified proteins from the third biological replicate of Cavendish banana samples at 10 °C for 0, 3 and 6 h
Dajiao set1	a complete list of identified proteins from the first biological replicate of Dajiao banana samples at 10 °C for 0, 3 and 6 h
Dajiao set2	a complete list of identified proteins from the second biological replicate of Dajiao banana samples at 10 °C for 0, 3 and 6 h
Dajiao set3	a complete list of identified proteins from the third biological replicate of Dajiao banana samples at 10 °C for 0, 3 and 6 h
Cavendish MPs	Cavendish membrane proteins predicted by at least two of the three web programs Phobius, Scampi-single and TMHMM
Cavendish DAMPs	Cavendish differentially abundant membrane proteins with iTRAQ ratios ≥ or ≤ 1.4-fold
Dajiao MPs	Dajiao membrane proteins predicted by at least two of the three web programs Phobius, Scampi-single and TMHMM
Dajiao DAMPs	Dajiao differentially abundant membrane proteins with iTRAQ ratios ≥ or ≤ 1.4-fold

## Sheet: Cavendish set1 
prot_acc_v1	prot_acc_v2	prot_desc	prot_score	prot_mass	prot_matches	prot_matches_sig	prot_sequences	prot_sequences_sig	prot_cover	prot_pi	pep_query	pep_rank	pep_isbold	pep_isunique	pep_exp_mz	pep_exp_mr	pep_exp_z	pep_calc_mr	pep_delta	pep_miss	pep_score	pep_homol	pep_ident	pep_expect	pep_res_before	pep_seq	pep_res_after	pep_var_mod	pep_var_mod_pos	prot_empai
KMMuB_chr6_G17084	KMMuB_chr6_G17084	Ribulose-bisphosphate carboxylase oxygenase large subunit	6609	42969	402	344	16	15	36.2	7.61	124066	1	1	1	825.73	2474.17	3	2474.16	0.0059	1	46.93		33	0.0005	R	GGLDFTKDDENVNSQPFMR	W	Deamidated (NQ); Oxidation (M)	0.0000000000001000030.0	11.42	Quantitation summary for protein	115/114	0.921	358	1.093	*	116/114	1.002	358	[1.135]
GSMUA_Achr6P12670_001	Ma06_p14120	Chlorophyll a-b binding protein CP26, chloroplastic	6184	32398	360	326	8	8	29	5.72	116091	1	1	0	662.371	1984.09	3	1984.09	0.0032	0	66.13	32	35	8e-06	K	TGALLLDGNTLNYFGK	N			6.76	Quantitation summary for protein	115/114	0.933	269	[1.030]		116/114	0.97	269	[1.023]
GSMUA_Achr11P22300_001	Ma11_p20650	Glyceraldehyde-3-phosphate dehydrogenase B, chloroplastic	3990	46514	184	150	19	18	38.7	7.58	120921	1	1	1	730.419	2188.24	3	2188.23	0.005	1	55.59	27	33	5.8e-05	R	KDSPLEVLVVNDSGGVK	N	Deamidated (NQ)	0.00000000001000000.0	6.82	Quantitation summary for protein	115/114	1.179	47	1.08	*	116/114	1.019	47	[1.133]
GSMUA_Achr9P24030_001	Ma09_p24500	Cell division protease ftsH homolog 1, chloroplastic	3832	76122	185	154	23	20	31.5	8.18	124506	1	1	1	859.125	2574.35	3	2574.35	0.0051	0	73.72		35	1.6e-06	R	IGQVAIGGPGGNPFLGQQMSSQK	D	Oxidation (M)	0.00000000000000000030000.0	4.64	Quantitation summary for protein	115/114	0.969	52	1.055	*	116/114	0.844	52	[1.067]
GSMUA_Achr8P29150_001	Ma08_p29660	Putative Uncharacterized protein ycf17	3778	33072	93	88	11	11	36.4	5.57	116799	1	1	1	668.357	2002.05	3	2002.05	0.002	0	95.9		35	9.9e-09	K	ATEVSEVEGGEPAVAAAK	D			5.15	Quantitation summary for protein	115/114	0.881	92	1.065	*	116/114	1.006	92	[1.069]
GSMUA_AchrUn_randomP21750_001	Ma06_p23030	Putative ATP synthase subunit alpha, chloroplastic	3696	15769	198	186	4	4	35.7	5.54	102536	1	1	1	586.341	1756	3	1756	0.0047	0	35.86		34	0.0079	K	IVNTGTVLQVGDGIAR	R			14.32	Quantitation summary for protein	115/114	0.902	192	[1.105]		116/114	0.827	193	[1.126]
GSMUA_Achr11P01450_001	Ma11_p01390	Glyceraldehyde-3-phosphate dehydrogenase B, chloroplastic	3622	52613	157	128	15	14	29.4	6.6	118712	1	0	0	687.732	2060.17	3	2060.17	0.0011	0	58.34		32	2.9e-05	K	IVDNETISVDGKPIK	V	Deamidated (NQ)	0.000100000000000.0	2.58	Quantitation summary for protein	115/114	1.231	23	1.079	*	116/114	1.074	22	1.026	*
GSMUA_Achr4P05050_001	Ma04_p05080	Cell division protease ftsH homolog 1, chloroplastic	3447	75278	185	149	21	18	29.4	6.67	124521	1	1	1	860.456	2578.35	3	2578.34	0.0037	0	87.5		35	6.8e-08	K	IGQVAIGGSGGNPFLGQQMSTQK	D	Oxidation (M)	0.00000000000000000030000.0	3.45	Quantitation summary for protein	115/114	1.059	48	1.114	*	116/114	0.934	48	1.118	*
GSMUA_Achr6P17900_001	Ma06_p19280	Fructose-bisphosphate aldolase, chloroplastic	3263	45860	116	110	17	17	36.8	8.13	112139	1	1	0	639.313	1914.92	3	1914.92	-0.0025	1	39.78		33	0.0024	R	GILAMDESNATCGKR	L	Oxidation (M)	0.000030000000000.0	8.25	Quantitation summary for protein	115/114	0.957	37	[1.142]		116/114	0.934	37	1.109	*
GSMUA_Achr1P02830_001	Ma04_p22620	Ferredoxin--NADP reductase, leaf isozyme, chloroplastic	3202	45527	208	180	16	15	36.7	8.88	124619	1	1	0	528.903	2639.48	5	2639.47	0.0075	1	42.96		32	0.00083	R	EGQSIGVIADGIDKNGKPHK	L	Deamidated (NQ)	0.00000000000000100000.0	5.62	Quantitation summary for protein	115/114	0.986	18	1.175		116/114	1.08	18	1.251
GSMUA_Achr9P21710_001	Ma09_p22190	ATP synthase subunit beta, mitochondrial	2751	62961	124	113	13	13	28.6	5.84	117299	1	1	1	504.5	2013.97	4	2013.97	0.0019	0	46.57		33	0.00053	R	MLSPHVLGEEHYNTAR	G	Deamidated (NQ); Oxidation (M)	0.3000000000001000.0	2.57	Quantitation summary for protein	115/114	1.008	118	[1.091]		116/114	1.013	119	[1.095]
GSMUA_Achr11P01430_001	Ma11_p01370	Ferredoxin--NADP reductase, leaf isozyme, chloroplastic	2682	45461	162	140	12	10	30.4	8.81	108137	1	0	0	613.348	1837.02	3	1837.02	0.0043	1	34.08	32	34	0.011	K	RLVYTNEQGEIVK	G	Deamidated (NQ)	0.0000010000000.0	3.35	Quantitation summary for protein	115/114	0.982	5	1.151		116/114	1.102	4	1.085
GSMUA_Achr9P23240_001	Ma09_p23670	RuBisCO large subunit-binding protein subunit beta, chloroplastic	2654	73816	155	128	28	26	36.4	6.02	121484	1	1	1	742.378	2224.11	3	2224.11	0.0046	1	55.37	23	35	0.0001	K	DSSTIVGDGTTQEEVNKR	V	Deamidated (NQ)	0.000000000000000100.0	4.46	Quantitation summary for protein	115/114	0.912	10	1.073	*	116/114	1.112	10	1.131	*
GSMUA_Achr3P27620_001	Ma03_p28660	RuBisCO large subunit-binding protein subunit beta, chloroplastic	2648	73649	162	132	30	27	40.8	5.69	120841	1	1	1	727.715	2180.12	3	2180.12	0.0075	1	65.05	28	35	1.1e-05	K	DSATIVGDGSTQEEVTKR	V			4.97	Quantitation summary for protein	115/114	0.759	13	1.065	*	116/114	0.924	14	1.096	*
GSMUA_Achr10P02410_001	Ma10_p02300	PTAC16, putative, expressed	2612	62325	148	119	15	14	25	9.06	116941	1	1	1	669.713	2006.12	3	2006.12	0.0015	0	70.14	26	34	2.8e-06	K	SLVPVVTSPSTTLFASTR	R			2.44	Quantitation summary for protein	115/114	1.044	135	[1.045]		116/114	0.964	135	1.054	*
GSMUA_Achr8P13460_001	Ma08_p13800	Ferredoxin--NADP reductase, leaf isozyme, chloroplastic	2607	52623	201	161	13	11	28	8.81	124619	1	0	0	528.903	2639.48	5	2639.47	0.0075	1	42.96		32	0.00083	R	EGQSIGVIADGIDKNGKPHK	L	Deamidated (NQ)	0.00000000000000100000.0	2.58	Quantitation summary for protein	115/114	0.959	126	1.046	*	116/114	0.954	126	[1.037]
GSMUA_Achr4P25100_001	Ma04_p31640	ATP synthase gamma chain 1, chloroplastic	2461	28537	142	112	6	4	16.4	9.96	72158	1	1	1	486.982	1457.92	3	1457.92	0.0067	1	58.5		28	1e-05	R	KIALVVVTGDR	G			1.17	Quantitation summary for protein	115/114	0.886	131	1.118	*	116/114	0.898	131	1.15	*
GSMUA_Achr4P17120_001	Ma04_p17650	Photosystem I reaction center subunit II, chloroplastic	2425	24898	157	124	9	8	33.3	9.76	107078	1	1	1	606.662	1816.96	3	1816.96	0.0031	0	49.14	26	35	0.00039	R	VFPNGEVQYLHPK	D	2 Deamidated (NQ)	0.0001000100000.0	11.46	Quantitation summary for protein	115/114	1.177	132	[1.125]		116/114	0.946	132	[1.071]
GSMUA_Achr3P02780_001	Ma03_p02620	Chlorophyll a-b binding protein CP26, chloroplastic	2371	33247	144	127	8	8	23.8	5.53	116091	1	0	0	662.371	1984.09	3	1984.09	0.0032	0	66.13	32	35	8e-06	K	TGALLLDGNTLNYFGK	S			5.69	Quantitation summary for protein	115/114	0.895	57	1.08	*	116/114	1.009	57	1.073
GSMUA_Achr10P14480_001	Ma10_p14600	Uncharacterized protein At4g01050	2366	57777	101	78	14	11	26.3	8.81	119805	1	1	1	705.721	2114.14	3	2114.14	0.006	0	97.38	27	34	5.6e-09	K	TDAVTSTEPLPAVNSVPK	A	Deamidated (NQ)	0.000000000000010000.0	2.2	Quantitation summary for protein	115/114	1.009	89	[1.091]		116/114	1.025	89	[1.216]
GSMUA_Achr4P33150_001	Ma04_p39660	Phosphoglycerate kinase, chloroplastic	2265	56048	115	100	19	17	33.2	8.74	121401	1	1	1	739.369	2215.09	3	2215.08	0.0012	1	45.6	30	34	0.00084	R	ADLNVPLDEDRNITDDTR	I			3.67	Quantitation summary for protein	115/114	1.054	29	1.137	*	116/114	1.035	29	[1.215]
GSMUA_Achr8P17280_001	Ma08_p16120	Fructose-bisphosphate aldolase, chloroplastic	2261	45682	84	78	15	15	35.8	8.64	116939	1	1	1	669.701	2006.08	3	2006.08	0.004	0	28.92	28	36	0.052	K	MVDVLTQQNIMPGIK	V	2 Oxidation (M)	0.300000000030000.0	5.56	Quantitation summary for protein	115/114	1.15	32	1.073	*	116/114	1.009	31	1.074
GSMUA_Achr5P19920_001	Ma05_p22300	Probable fructose-bisphosphate aldolase 2, chloroplastic	2248	45752	71	68	10	10	21.5	7.63	112139	1	0	0	639.313	1914.92	3	1914.92	-0.0025	1	39.78		33	0.0024	R	GILAMDESNATCGKR	L	Oxidation (M)	0.000030000000000.0	2.76	Quantitation summary for protein	115/114	---	1	---		116/114	---	1	---
GSMUA_Achr10P30010_001	Ma10_p29940	Uncharacterized protein At4g01150, chloroplastic	2231	19883	108	99	7	6	26.4	9.33	122099	1	1	1	757.709	2270.1	3	2270.1	0.0039	0	60.98	31	34	2.5e-05	R	ATSSSEESSGSGDELLADLK	E			3.78	Quantitation summary for protein	115/114	0.928	85	1.033	*	116/114	1.22	85	[1.023]
GSMUA_Achr11P01840_001	Ma11_p01750	ATTIC110/TIC110, putative, expressed	2183	121622	130	94	28	23	25.6	5.77	110623	1	1	1	628.008	1881	3	1881	0.0024	0	60.92		35	2.8e-05	K	TSMGTLQVIEELEK	V	Oxidation (M)	0.00300000000000.0	1.67	Quantitation summary for protein	115/114	0.876	108	1.043	*	116/114	0.963	108	[1.056]
GSMUA_Achr1P22970_001	Ma01_p16400	Probable lipoxygenase 4	2182	102463	133	105	25	22	25.4	6.05	118324	1	1	1	682.689	2045.04	3	2045.04	0.0025	0	63.61		35	1.5e-05	K	VYGDHTSSINASHIEK	N			2.3	Quantitation summary for protein	115/114	0.995	107	1.065		116/114	1.155	107	[1.068]
GSMUA_Achr6P00200_001	Ma06_p01900	Phosphoglycerate kinase, chloroplastic	2096	55905	112	98	18	16	33.1	8.55	121401	1	0	1	739.369	2215.09	3	2215.08	0.0012	1	45.6	30	34	0.00084	R	ADLNVPLDENRNITDDTR	I	Deamidated (NQ)	0.000000000100000000.0	3.18	Quantitation summary for protein	115/114	1.029	23	1.063	*	116/114	1.045	23	[1.124]
GSMUA_Achr3P19330_001	Ma03_p20220	Probable membrane-associated 30 kDa protein, chloroplastic	2088	40657	81	74	9	9	24.3	9.47	115603	1	1	1	658.66	1972.96	3	1972.95	0.0051	0	55.98	27	34	7.1e-05	K	SYANALLSTMEDPEK	I	Deamidated (NQ); Oxidation (M)	0.000100000300000.0	2.78	Quantitation summary for protein	115/114	1.017	76	[1.052]		116/114	0.915	76	1.064	*
GSMUA_Achr8P20830_001	Ma08_p21650	Heat shock cognate 70 kDa protein	2063	79138	135	83	21	17	34.3	5.09	124897	1	1	1	720.31	2877.21	4	2877.21	0.0016	0	77.97		26	6.5e-08	K	MYQGAGADMGGGMDDDAPSAGASGAGPK	I	3 Oxidation (M)	0.3000000030003000000000000000.0	3.87	Quantitation summary for protein	115/114	0.924	22	1.053	*	116/114	0.969	22	[1.055]
GSMUA_Achr9P10970_001	Ma09_p10590	Plasma membrane ATPase 1	2033	113197	86	73	21	19	19.9	6.46	108782	1	1	0	616.351	1846.03	3	1846.03	0.0015	0	28.7	25	34	0.038	K	IDQSALTGESLPVTK	G			1.22	Quantitation summary for protein	115/114	0.966	28	1.052	*	116/114	0.967	28	1.047	*
GSMUA_Achr11P24320_001	Ma11_p22640	Ribulose bisphosphate carboxylase/oxygenase activase 2, chloroplastic	1964	52439	99	73	17	14	36.3	6.47	124585	1	1	0	880.758	2639.25	3	2639.25	0.0035	0	90.08	28	34	2.8e-08	K	MGINPIMMSAGELESGNAGEPAK	L	3 Oxidation (M)	0.30000033000000000000000.0	3.07	Quantitation summary for protein	115/114	0.862	67	1.08	*	116/114	0.867	67	1.072	*
GSMUA_Achr10P12360_001	Ma10_p12550	Glyceraldehyde-3-phosphate dehydrogenase A, chloroplastic	1960	36302	114	78	12	10	27.1	9.62	120665	1	1	1	721.075	2160.2	3	2160.2	0.0029	1	62.2	25	33	1.5e-05	R	KDSPLDVVAINDTGGVK	Q	Deamidated (NQ)	0.00000000001000000.0	3.05	Quantitation summary for protein	115/114	1.052	34	1.041	*	116/114	0.977	34	1.029	*
GSMUA_Achr6P25090_001	Ma06_p26850	Lipoxygenase 1	1943	100528	107	89	17	15	20.6	6.09	123213	1	1	1	797.089	2388.25	3	2388.24	0.0037	0	64.97	24	35	1.2e-05	R	LVPEPGTPEHDLLETNPDK	V			1.45	Quantitation summary for protein	115/114	1.112	13	1.119	*	116/114	1.45	13	1.134	*
GSMUA_Achr11P22050_001	Ma11_p20430	RuBisCO large subunit-binding protein subunit alpha, chloroplastic	1912	67925	86	76	20	19	34.6	5.12	112107	1	1	1	639.008	1914	3	1914	0.0022	0	87.08		35	7.3e-08	R	AIELADPMENAGAALIR	E	Oxidation (M)	0.00000003000000000.0	3.53	Quantitation summary for protein	115/114	0.877	40	1.061	*	116/114	1.05	40	[1.059]
GSMUA_Achr3P18630_001	Ma03_p19440	ATP-dependent Clp protease ATP-binding subunit clpA homolog CD4B, chloroplastic	1907	108243	103	76	30	22	29.2	6.23	120501	1	1	0	719.024	2154.05	3	2154.05	0.0036	0	111.45	29	34	2e-10	R	MVGESTEAVGAGVGGGSSGNK	M	Oxidation (M)	0.300000000000000000000.0	1.75	Quantitation summary for protein	115/114	0.863	18	1.056	*	116/114	0.851	18	1.138	*
GSMUA_Achr11P06270_001	Ma11_p06010	RuBisCO large subunit-binding protein subunit beta, chloroplastic	1896	83154	123	101	23	22	25.3	8.43	107735	1	0	0	610.664	1828.97	3	1828.97	0.0027	0	53.57	34	35	0.00017	K	EVELEDPVENIGAK	L			2.19	Quantitation summary for protein	115/114	0.887	4	1.064	*	116/114	1.057	4	1.058
GSMUA_Achr7P04590_001	Ma07_p04680	Cell division protease ftsH homolog 2, chloroplastic	1880	61504	103	93	12	11	19.7	5.22	101519	1	1	1	581.638	1741.89	3	1741.88	0.0073	0	39.95	28	34	0.0031	R	IVAGMEGTIMTDGK	S	2 Oxidation (M)	0.00003000030000.0	1.55	Quantitation summary for protein	115/114	1.038	67	[1.109]		116/114	0.791	67	[1.380]
GSMUA_Achr9P07750_001	Ma09_p07430	Stromal 70 kDa heat shock-related protein, chloroplastic	1869	76424	145	97	23	19	29.1	5.22	123146	1	1	1	788.097	2361.27	3	2361.26	0.0071	1	64.18	32	35	1.3e-05	K	KQDITITGASTLPTDEVER	M			3	Quantitation summary for protein	115/114	0.802	30	1.07	*	116/114	0.736	30	[1.183]
GSMUA_AchrUn_randomP25460_001	Ma05_p16490	Peroxiredoxin Q, chloroplastic	1815	26725	76	58	8	7	26.8	9.59	120895	1	1	1	547.304	2185.19	4	2185.17	0.0163	1	33.97	23	35	0.013	K	KGGAEVIGISGDDPSSHK	A			2.24	Quantitation summary for protein	115/114	0.919	74	1.04	*	116/114	0.906	74	[1.075]
GSMUA_Achr6P27350_001	Ma06_p29120	carbonic anhydrase, chloroplast precursor, putative, expressed	1759	33325	131	107	9	8	27.7	8.38	105026	1	1	0	598.651	1792.93	3	1792.93	0.0032	0	28.58	26	35	0.049	R	NIANMVPPYDQVK	Y	Deamidated (NQ); Oxidation (M)	0.0001300000000.0	3.57	Quantitation summary for protein	115/114	1.118	70	1.057	*	116/114	1.369	70	[1.086]
GSMUA_Achr9P23780_001	Ma09_p24250	Photosystem II stability/assembly factor HCF136, chloroplastic	1745	46243	93	78	14	14	35.3	6.95	117712	1	1	1	675.72	2024.14	3	2024.13	0.0104	1	46.63	26	33	0.00052	R	DKAADNIAANLYSVK	F			3.87	Quantitation summary for protein	115/114	1.081	85	[1.060]		116/114	0.698	85	[1.092]
GSMUA_Achr6P25110_001	Ma06_p26890	Lipoxygenase A	1696	95433	96	78	15	12	18.3	6.76	88864	1	0	0	532.986	1595.94	3	1595.93	0.0042	0	47.84	25	32	0.00032	R	EMVAGVHPVLIK	L	Oxidation (M)	0.030000000000.0	1.17	Quantitation summary for protein	115/114	0.979	6	1.103		116/114	1.549	6	1.136	*
GSMUA_Achr8P12360_001	Ma08_p12130	Peroxidase 5	1674	37980	100	81	10	8	25.3	6.19	98948	1	1	1	569.962	1706.87	3	1706.86	0.0021	0	67.4		34	5.2e-06	K	MGEIGILTGSEGEVR	A	Oxidation (M)	0.300000000000000.0	1.73	Quantitation summary for protein	115/114	0.962	83	1.041	*	116/114	0.789	83	1.047	*
GSMUA_AchrUn_randomP22440_001	Ma05_p17980	ATP-dependent Clp protease ATP-binding subunit clpC homolog, chloroplastic	1662	142595	89	66	27	19	21.4	8.04	120501	1	0	0	719.024	2154.05	3	2154.05	0.0036	0	111.45	29	34	2e-10	R	MVGESTEAVGAGVGGGSSGNK	M	Oxidation (M)	0.300000000000000000000.0	1.02	Quantitation summary for protein	115/114	0.779	7	1.086	*	116/114	0.884	7	1.125	*
GSMUA_Achr11P20790_001	Ma11_p19180	Putative NHL repeat-containing protein 2	1605	126030	90	68	25	20	23.9	6.08	109833	1	1	1	622.348	1864.02	3	1864.02	0.0033	0	26.41		35	0.077	R	ATFNRPQGLAYNPK	K			1.45	Quantitation summary for protein	115/114	0.887	74	1.03	*	116/114	0.997	74	[1.040]
GSMUA_Achr10P27830_001	Ma10_p27790	Complex I intermediate-associated protein 30 domain containing protein, putative, expressed	1583	73628	86	62	20	15	28.7	8.45	120994	1	1	1	733.719	2198.14	3	2198.13	0.0078	1	30.37	21	35	0.034	K	KMETSDMVLVAGATGGVGR	R	2 Oxidation (M)	0.0300003000000000000.0	2.11	Quantitation summary for protein	115/114	1.042	77	1.06	*	116/114	1.012	77	[1.094]
GSMUA_Achr8P32230_001	Ma08_p32540	rhodanese-like domain containing protein, putative, expressed	1579	35651	69	61	9	8	26.4	9.4	95667	1	1	1	558.311	1671.91	3	1671.9	0.0061	1	35.16		35	0.011	R	VASYDDSKDLK	K			1.23	Quantitation summary for protein	115/114	1.105	61	1.061	*	116/114	1.186	62	[1.111]
GSMUA_Achr4P23940_001	Ma04_p30440	Oxygen-evolving enhancer protein 3-2, chloroplastic	1577	27602	100	77	13	11	53.4	9.52	120880	1	1	1	729.38	2185.12	3	2185.11	0.0036	0	31.58	23	35	0.026	K	VGPPPPPSGGLPGTLNSDEPR	D	Deamidated (NQ)	0.000000000000000100000.0	7.7	Quantitation summary for protein	115/114	0.972	88	1.085	*	116/114	1.111	88	[1.288]
GSMUA_Achr6P28370_001	Ma06_p30090	Stromal 70 kDa heat shock-related protein, chloroplastic	1565	76423	126	81	22	17	31.9	5.26	122806	1	1	1	778.754	2333.24	3	2333.23	0.009	1	59.01		35	4.4e-05	K	KQDITITGASTLPSDEVDR	M			2.25	Quantitation summary for protein	115/114	0.858	17	1.111	*	116/114	0.779	17	[1.233]
GSMUA_Achr10P03520_001	Ma10_p06370	Heat shock protein 81-2	1563	81262	87	71	23	21	29.1	4.91	122350	1	1	1	766.397	2296.17	3	2296.16	0.0058	1	32.94	22	36	0.021	R	MKEGQSDIYYITGESK	K	Oxidation (M)	0.3000000000000000.0	1.91	Quantitation summary for protein	115/114	0.988	17	1.094		116/114	1.01	17	[1.126]
GSMUA_Achr7P07880_001	Ma07_p07850	Probable peroxisomal (S)-2-hydroxy-acid oxidase 2	1561	43077	73	58	16	13	37.6	9.3	122759	1	1	1	772.72	2315.14	3	2315.13	0.0065	1	79.13		35	3.9e-07	K	MDKADDSGLASYVAGQIDR	T	Oxidation (M)	0.3000000000000000000.0	3.07	Quantitation summary for protein	115/114	1.335	62	1.091	*	116/114	1.067	62	[1.084]
GSMUA_Achr9P16110_001	Ma09_p15510	Germin-like protein 8-14	1541	29800	70	67	3	3	9.4	9.44	105406	1	1	1	599.983	1796.93	3	1796.92	0.0093	0	51.88		35	0.00024	K	DVSHVTTNDFVFK	G	Deamidated (NQ)	0.0000000100000.0	1.34	Quantitation summary for protein	115/114	1.075	69	1.062	*	116/114	1.013	69	[1.202]
GSMUA_Achr9P18370_001	Ma09_p17760	Putative Uncharacterized protein RP600 homolog	1526	60175	78	68	11	11	22.2	9.49	114730	1	1	1	653.735	1958.18	3	1958.18	0.0049	0	48.64	24	27	7.9e-05	K	IIEGAKPLASATVEK	I			1.11	Quantitation summary for protein	115/114	1.026	69	1.056	*	116/114	0.967	69	1.051	*
GSMUA_Achr1P11160_001	Ma01_p04830	Chaperonin CPN60-2, mitochondrial	1523	69194	67	56	19	16	27.2	5.46	116014	1	1	0	661.37	1981.09	3	1981.08	0.0038	1	47.54	26	34	0.00056	K	ELDKLQTANFDQK	I			3.41	Quantitation summary for protein	115/114	1.05	16	1.058	*	116/114	1.381	15	1.098	*
GSMUA_Achr9P07050_001	Ma09_p06800	Carbonic anhydrase, chloroplastic	1516	32512	82	65	8	6	26.8	8.39	105026	1	0	0	598.651	1792.93	3	1792.93	0.0032	0	28.58	26	35	0.049	R	NIANMVPPYDQVK	Y	Deamidated (NQ); Oxidation (M)	0.0001300000000.0	3.74	Quantitation summary for protein	115/114	1.039	27	1.079	*	116/114	0.952	27	1.072	*
GSMUA_AchrUn_randomP15230_001	Mito11_p00040	ATP synthase subunit alpha, mitochondrial	1512	58629	101	83	15	13	27.3	6.57	96420	1	1	1	561.287	1680.84	3	1680.84	0.0018	0	41.38		34	0.0021	R	EAFPGDVFYLHSR	L			1.82	Quantitation summary for protein	115/114	1.062	87	[1.167]		116/114	1.01	87	[1.189]
GSMUA_Achr4P22300_001	Ma04_p28860	Plasma membrane ATPase 1	1511	113558	61	55	20	19	20.7	6.41	116562	1	1	1	666.346	1996.02	3	1996.01	0.0016	1	55.63		35	9.5e-05	R	SSVTELNQMAEEAKR	R	Oxidation (M)	0.000000003000000.0	0.98	Quantitation summary for protein	115/114	0.88	12	[1.212]		116/114	0.973	12	1.177
GSMUA_Achr3P26310_001	Ma03_p27500	Glycine dehydrogenase [decarboxylating], mitochondrial	1505	114033	68	54	14	12	14.5	6.52	120148	1	1	0	711.362	2131.07	3	2131.06	0.003	0	63.4	25	35	1.6e-05	K	TFCIPHGGGGPGMGPIGVK	K	Oxidation (M)	0.0000000000003000000.0	0.81	Quantitation summary for protein	115/114	1.186	46	1.043	*	116/114	1.022	46	[1.083]
GSMUA_Achr5P23480_001	Ma05_p25850	Pyrophosphate-energized vacuolar membrane proton pump	1494	85335	62	55	15	15	16.8	5.2	118753	1	1	0	688.372	2062.09	3	2062.09	0.0035	1	79.69	30	35	4e-07	R	ERTDALDAAGNTTAAIGK	G			1.21	Quantitation summary for protein	115/114	0.687	3	1.162	*	116/114	1.25	3	1.166
GSMUA_Achr10P08040_001	Ma10_p09070	Chaperonin CPN60-2, mitochondrial	1475	68611	66	58	20	19	32.3	5.76	116829	1	1	1	668.689	2003.05	3	2003.04	0.0043	1	64.11	26	35	1.5e-05	R	SAIEVSTSDYDKEK	L			3.07	Quantitation summary for protein	115/114	1.057	21	1.051	*	116/114	1.28	21	[1.100]
GSMUA_Achr7P04410_001	Ma07_p04500	Remorin	1448	23379	104	91	13	10	49.1	6.69	124094	1	1	1	496.873	2479.33	5	2479.32	0.0094	0	27.82		35	0.058	K	VQVSVEPPPPAEEKPDDSK	A			3.97	Quantitation summary for protein	115/114	1.233	92	1.067	*	116/114	0.952	92	[1.124]
GSMUA_Achr4P01380_001	Ma04_p01300	Malate dehydrogenase, glyoxysomal	1440	40137	69	60	13	11	29.5	8.81	100677	1	1	1	576.979	1727.91	3	1727.91	0.0027	0	64.5		35	1.2e-05	K	AGAGSATLSMAFAAAK	F	Oxidation (M)	0.0000000003000000.0	3.15	Quantitation summary for protein	115/114	1.013	48	1.101		116/114	0.914	48	[1.096]
GSMUA_Achr6P36430_001	Ma06_p38350	Pyrophosphate-energized vacuolar membrane proton pump	1431	85021	54	48	12	12	13.3	5.04	118753	1	0	0	688.372	2062.09	3	2062.09	0.0035	1	79.69	30	35	4e-07	R	ERTDALDAAGNTTAAIGK	G			0.98	Quantitation summary for protein	115/114	---	0	---		116/114	---	0	---
GSMUA_Achr2P06800_001	Ma02_p08750	Ferredoxin-dependent glutamate synthase, chloroplastic	1429	175784	89	73	30	25	18.4	6.07	113352	1	1	1	647.382	1939.12	3	1939.12	0.0019	0	28.41		31	0.023	K	IAQGAKPGEGGQLPGK	K			0.83	Quantitation summary for protein	115/114	1.049	76	1.032	*	116/114	0.989	74	1.029	*
GSMUA_Achr7P20850_001	Ma07_p22370	Pyrophosphate-energized vacuolar membrane proton pump	1418	85667	56	49	12	12	13.4	5.34	118753	1	0	0	688.372	2062.09	3	2062.09	0.0035	1	79.69	30	35	4e-07	R	ERTDALDAAGNTTAAIGK	G			0.97	Quantitation summary for protein	115/114	---	1	---		116/114	---	1	---
GSMUA_Achr2P09300_001	Ma02_p11170	Chlorophyll a-b binding protein 3C, chloroplastic	1415	30516	97	81	5	5	17.6	5.29	112363	1	1	1	640.341	1918	3	1917.99	0.0088	0	63.5		35	1.6e-05	K	AKPAAASGSPWYGPDR	V			1.29	Quantitation summary for protein	115/114	0.99	64	1.074		116/114	1.302	64	[1.154]
GSMUA_AchrUn_randomP21780_001		Hypothetical protein	1414	587019	87	74	3	3	0.6	8.46	72908	1	1	1	733.376	1464.74	2	1464.73	0.0046	0	42.3	23	34	0.0016	R	FSQGLAQDPTTR	R	Deamidated (NQ)	0.001000000000.0	0.03	Quantitation summary for protein	115/114	1.028	86	1.167		116/114	1.051	86	[1.242]
GSMUA_Achr1P19800_001	Ma01_p13030	Transketolase, chloroplastic	1391	78043	76	66	13	11	18.2	6.53	105042	1	1	0	598.669	1792.98	3	1792.98	0.0044	0	37.22	24	35	0.0064	K	ANSYSVHGSALGAK	E	iTRAQ4plex (Y)	0.00020000000000.0	1.28	Quantitation summary for protein	115/114	1.156	7	1.105	*	116/114	1.02	7	[1.086]
GSMUA_Achr6P25080_001	Ma06_p26840	Lipoxygenase A	1382	90922	87	70	16	16	19.2	5.97	98772	1	1	1	427.273	1705.06	4	1705.06	0.0028	0	26.58		24	0.006	K	LPKPHVIQVDK	N			1.34	Quantitation summary for protein	115/114	0.964	26	1.064	*	116/114	1.556	26	1.089	*
GSMUA_AchrUn_randomP08730_001	Ma07_p16840	RuBisCO large subunit-binding protein subunit alpha, chloroplastic	1371	67675	67	55	17	15	28.6	5.32	112107	2	0	1	639.008	1914	3	1914	0.0022	0	33.56		35	0.016	R	SIELADPMENAGAALIR	E			1.97	Quantitation summary for protein	115/114	0.928	19	1.066	*	116/114	0.953	18	1.052	*
GSMUA_Achr9P26220_001	Ma09_p26760	Hypothetical protein	1341	22406	78	64	7	7	25.4	10.01	88061	1	1	1	794.956	1587.9	2	1587.9	0.0016	1	54.55		33	8.6e-05	R	ELVNGELIAKDV	-	Deamidated (NQ)	0.000100000000.0	8.29	Quantitation summary for protein	115/114	0.809	71	[1.229]		116/114	1.088	69	[1.186]
GSMUA_Achr9P23710_001	Ma09_p24180	Luminal-binding protein 5	1338	75011	71	59	19	16	32.1	5.06	120131	1	1	1	711.026	2130.05	3	2130.05	0.0033	1	67.1	27	35	6.9e-06	R	MVQEAEEFAEEDKK	T	Oxidation (M)	0.30000000000000.0	2.18	Quantitation summary for protein	115/114	1.042	17	1.088		116/114	1.024	16	1.044	*
GSMUA_Achr5P08520_001	Ma05_p08200	Clathrin heavy chain 1	1336	209031	77	59	26	23	13.7	5.26	119606	1	1	0	701.019	2100.03	3	2100.04	-0.0008	0	35.7		35	0.0096	R	ESVDLHDNFDQIGLAQR	I			0.59	Quantitation summary for protein	115/114	0.982	14	1.062		116/114	0.986	14	1.047
GSMUA_Achr7P08040_001	Ma07_p08000	Oxygen-evolving enhancer protein 2-1, chloroplastic	1335	31171	87	55	7	5	21.2	8.61	124004	1	1	1	825.451	2473.33	3	2473.31	0.0184	1	72.59		35	1.9e-06	R	TADGDEGGKHQLITATVSGGK	L			2.37	Quantitation summary for protein	115/114	0.561	51	[1.231]		116/114	1.194	51	[1.433]
GSMUA_Achr4P16770_001	Ma04_p17320	Clathrin heavy chain 1	1334	210297	74	59	29	25	15.6	5.31	124510	1	1	0	860.086	2577.24	3	2577.24	0.0016	0	65.04		34	9.9e-06	R	ETSPQNSVVIVDMNMPMQPLR	R	3 Oxidation (M)	0.000000000000303030000.0	0.64	Quantitation summary for protein	115/114	---	1	---		116/114	---	1	---
GSMUA_Achr10P16560_001	Ma10_p16590	Adenylate kinase B	1323	30804	74	67	14	13	43.7	6.96	117600	1	1	1	675.055	2022.14	3	2022.14	0.0044	1	36.94	22	33	0.0048	R	TVVQAEKLDEMLAK	Q	Oxidation (M)	0.00000000003000.0	6.74	Quantitation summary for protein	115/114	1.133	41	1.042	*	116/114	1.087	41	[1.088]
GSMUA_Achr7P27650_001	Ma07_p28450	Whole genome shotgun sequence of line PN40024, scaffold_63.assembly12x (Fragment)	1322	14467	46	36	7	6	38.3	5.19	123425	1	1	0	804.702	2411.08	3	2411.08	0.0015	1	55.35		31	3.9e-05	R	DEQSMRDAIEGMNGQILDGR	S	Deamidated (NQ); 2 Oxidation (M)	0.00003000000310000000.0	11.71	Quantitation summary for protein	115/114	0.743	10	1.092	*	116/114	0.817	10	1.099	*
GSMUA_Achr9P24750_001	Ma09_p25180	Oxygen-evolving enhancer protein 3-2, chloroplastic	1298	25529	64	47	6	6	32.5	9.5	120880	1	0	1	729.38	2185.12	3	2185.11	0.0036	0	31.58	23	35	0.026	K	VGPPPPPSGGLPGTLNSDQPR	D	2 Deamidated (NQ)	0.000000000000000100100.0	2.87	Quantitation summary for protein	115/114	0.946	56	1.136	*	116/114	1.178	57	[1.129]
GSMUA_Achr3P10970_001	Ma03_p10690	Heat shock protein 81-3	1292	76444	71	58	18	17	25.8	4.78	122767	1	1	0	581.802	2323.18	4	2323.17	0.0051	1	36.35		35	0.0082	R	MKEGQNDIYYITGESK	K	Oxidation (M)	0.3000000000000000.0	1.74	Quantitation summary for protein	115/114	0.822	4	1.106	*	116/114	1.159	4	1.191
GSMUA_Achr1P10520_001	Ma01_p01200	V-type proton ATPase catalytic subunit A	1292	73798	74	59	18	15	28.2	5.21	122894	1	1	0	781.054	2340.14	3	2340.14	0.0028	1	28.99		35	0.041	R	LTTFEDSEKESEYGYVR	K			1.6	Quantitation summary for protein	115/114	0.991	23	1.039		116/114	0.987	23	1.045
GSMUA_Achr6P25350_001	Ma06_p27140	Actin-3	1283	44787	80	67	13	11	37.7	5.31	121784	1	1	0	561.324	2241.27	4	2241.26	0.0043	0	29.48	22	33	0.024	R	VAPEEHPVLLTEAPLNPK	A			2.87	Quantitation summary for protein	115/114	1.277	2	1.125		116/114	1.386	2	1.011	*
GSMUA_Achr7P17770_001	Ma07_p19020	Endoplasmin homolog	1282	106487	67	56	23	20	25.3	4.93	110017	1	1	1	623.683	1868.03	3	1868.02	0.0011	0	85.73	31	35	9e-08	K	LGAVPHGLSTDSEVAK	R			1.26	Quantitation summary for protein	115/114	0.908	18	1.04	*	116/114	1.128	18	1.044	*
GSMUA_Achr7P13650_001	Ma07_p13530	Mitochondrial-processing peptidase subunit alpha	1276	58753	58	47	12	11	22.9	6.15	119474	1	1	1	699.388	2095.14	3	2095.14	0.0025	0	64.03	28	34	1.2e-05	R	ELLAVATPGQVDQVQLDR	A			1.53	Quantitation summary for protein	115/114	1.282	39	1.072	*	116/114	1.12	39	1.07	*
GSMUA_Achr2P16250_001	Ma02_p18000	Heat shock cognate 70 kDa protein	1263	28828	64	51	11	9	48.2	5.97	115105	1	0	0	656.343	1966.01	3	1966.01	0.0008	0	62.86		35	2e-05	K	NQVAMNPINTVFDAK	R	Deamidated (NQ); Oxidation (M)	0.000030001000000.0	5.4	Quantitation summary for protein	115/114	0.964	9	1.054		116/114	1.047	9	1.05	*
GSMUA_Achr9P12680_001	Ma09_p12290	Putative heat shock protein HSP 90-beta-3	1253	71918	59	50	14	13	21.5	4.75	112679	1	0	0	642.688	1925.04	3	1925.04	0.0035	0	26.83	24	35	0.076	K	ATNTLSIIDSGIGMTK	S	Oxidation (M)	0.0000000000000300.0	1.44	Quantitation summary for protein	115/114	---	0	---		116/114	---	0	---
GSMUA_Achr3P12000_001	Ma03_p11730	Fructose-bisphosphate aldolase, cytoplasmic isozyme 1	1225	39936	53	43	13	12	30.1	8.78	116334	1	1	1	665.382	1993.12	3	1993.12	0.0038	0	38.82	26	33	0.0031	K	TSAGKPFVDVLADNK	V			2.3	Quantitation summary for protein	115/114	1.046	36	1.057	*	116/114	0.86	36	[1.165]
GSMUA_Achr4P17130_001	Ma04_p17660	Zeta-carotene desaturase, chloroplastic/chromoplastic	1224	68193	67	55	20	18	32.1	6.73	112819	1	1	1	643.381	1927.12	3	1927.11	0.0062	0	40.97		31	0.0011	R	AFLATTQLKPYDK	A			2.09	Quantitation summary for protein	115/114	0.852	55	1.061	*	116/114	0.982	55	[1.076]
GSMUA_Achr8P09160_001	Ma08_p08850	ATP-dependent Clp protease ATP-binding subunit clpA homolog CD4B, chloroplastic	1212	111047	78	51	27	18	26.1	6.65	120501	1	0	0	719.024	2154.05	3	2154.05	0.0036	0	111.45	29	34	2e-10	R	MVGESTEAVGAGVGGGSSGNK	M	Oxidation (M)	0.300000000000000000000.0	1.19	Quantitation summary for protein	115/114	1.032	11	1.076		116/114	0.922	11	1.051	*
GSMUA_Achr1P10350_001	Ma01_p00990	Plasma membrane ATPase	1211	114766	47	46	19	18	18.7	6.38	121434	1	1	1	740.041	2217.1	3	2217.1	-0.0003	0	49.99	24	35	0.00032	R	LGMGTNMYPSSSLLGQNK	D	2 Oxidation (M)	0.003000300000000000.0	0.96	Quantitation summary for protein	115/114	0.904	3	1.225		116/114	1.113	3	1.282
GSMUA_Achr8P24130_001	Ma08_p24890	Geranylgeranyl diphosphate reductase, chloroplastic	1208	54163	85	70	18	16	39.6	9.18	110040	1	1	1	624.027	1869.06	3	1869.06	0.0024	0	111.29	29	33	1.7e-10	R	VAVVGGGPAGGSAAEALAK	G			4.54	Quantitation summary for protein	115/114	0.696	78	[1.055]		116/114	0.894	78	1.04	*
GSMUA_Achr7P00560_001	Ma07_p00540	Probable mitochondrial-processing peptidase subunit beta	1197	61695	48	45	12	11	20.1	6.34	101080	1	1	1	578.657	1732.95	3	1732.95	0.0033	0	43.78		35	0.0015	K	LSNDPTTASELVAK	E			1.29	Quantitation summary for protein	115/114	1.153	23	1.08	*	116/114	1.138	23	1.048	*
GSMUA_Achr9P03170_001	Ma09_p03160	Actin-7	1172	44789	70	57	12	10	34.3	5.24	121784	1	0	0	561.324	2241.27	4	2241.26	0.0043	0	29.48	22	33	0.024	R	VAPEEHPVLLTEAPLNPK	A			2.35	Quantitation summary for protein	115/114	---	0	---		116/114	---	0	---
GSMUA_Achr4P11940_001	Ma04_p11910	Luminal-binding protein 4	1168	89105	79	62	22	19	25.8	5.11	106466	1	0	0	604.308	1809.9	3	1809.9	0.0002	0	39.37		34	0.0035	K	DAVVTVPAYFNDAQR	Q	Deamidated (NQ)	0.000000000010000.0	1.75	Quantitation summary for protein	115/114	0.981	12	[1.049]		116/114	0.988	12	1.057
GSMUA_Achr7P15160_001	Ma07_p15070	Heat shock cognate 70 kDa protein	1154	52842	58	41	13	10	29.6	5.06	124945	1	1	1	722.816	2887.24	4	2887.23	0.0048	0	80.38		27	5.2e-08	K	MYQGAGADMAGGMDDDAPPAGGSGAGPK	I	3 Oxidation (M)	0.3000000030003000000000000000.0	2.35	Quantitation summary for protein	115/114	0.919	12	1.068	*	116/114	0.995	12	1.058
GSMUA_Achr4P22290_001	Ma04_p28850	Plasma membrane ATPase 1	1149	111578	46	42	15	14	16.1	6.18	108782	1	0	0	616.351	1846.03	3	1846.03	0.0015	0	28.7	25	34	0.038	K	IDQSALTGESLPVTK	G			0.68	Quantitation summary for protein	115/114	---	1	---		116/114	---	1	---
GSMUA_Achr2P16450_001	Ma02_p18190	Ribulose bisphosphate carboxylase/oxygenase activase 1, chloroplastic	1148	56329	89	53	13	11	24.8	5.5	124585	1	0	0	880.758	2639.25	3	2639.25	0.0035	0	90.08	28	34	2.8e-08	K	MGINPIMMSAGELESGNAGEPAK	L	3 Oxidation (M)	0.30000033000000000000000.0	2.3	Quantitation summary for protein	115/114	0.975	52	[1.076]		116/114	0.825	52	1.15	*
GSMUA_AchrUn_randomP08010_001	Ma01_p20450	Putative uncharacterized protein	1148	12099	65	61	6	6	36.9	9.85	115630	1	1	1	658.722	1973.14	3	1973.14	0.0035	1	54.03	27	32	6.8e-05	K	EDQLLETDPILKK	V			4.75	Quantitation summary for protein	115/114	1.449	62	[1.046]		116/114	1.12	62	[1.076]
GSMUA_Achr8P13360_001	Ma08_p13920	Catalase isozyme 2	1145	60602	93	64	11	10	24.2	6.68	113533	1	1	0	486.281	1941.09	4	1941.09	0.0074	0	34.64	25	32	0.0066	K	FPDMVHALKPNPK	S	Oxidation (M)	0.0003000000000.0	0.99	Quantitation summary for protein	115/114	1.129	41	1.08	*	116/114	1.08	41	[1.114]
GSMUA_AchrUn_randomP08480_001	Ma00_p01340	Hypothetical protein	1145	7134	41	39	1	1	19.7	9.69	89718	1	1	1	803.405	1604.8	2	1604.8	0.0009	0	62.95	30	33	1.2e-05	R	LIFQYASFNNSR	S	2 Deamidated (NQ)	0.000000001100.0	6.59	Quantitation summary for protein	115/114	1.087	40	1.039	*	116/114	1.214	39	1.021	*
GSMUA_Achr3P09130_001	Ma03_p08990	UPF0603 protein At1g54780, chloroplastic	1139	34090	56	45	7	7	27.4	7.05	104621	1	1	1	596.311	1785.91	3	1785.9	0.0073	0	44.12		35	0.0012	K	ADAFEYADQVLEK	W			3.03	Quantitation summary for protein	115/114	0.939	47	1.068	*	116/114	0.911	47	1.074	*
GSMUA_Achr1P07620_001	Ma01_p02910	Endoplasmin homolog	1132	106505	64	51	22	19	24.3	4.88	116140	1	1	1	663.04	1986.1	3	1986.1	0.0001	1	59.76		34	3e-05	K	LGAVPNGLSTDAEVAKR	E	Deamidated (NQ)	0.00000100000000000.0	1.2	Quantitation summary for protein	115/114	0.916	15	1.061	*	116/114	1.048	15	1.105
GSMUA_AchrUn_randomP09700_001	Ma08_p14620	Clathrin heavy chain 1	1124	167914	62	49	23	21	15.4	5.17	119606	1	0	0	701.019	2100.03	3	2100.04	-0.0008	0	35.7		35	0.0096	R	ESVDLHDNFDQIGLAQR	I			0.62	Quantitation summary for protein	115/114	---	1	---		116/114	---	1	---
GSMUA_Achr6P34210_001	Ma06_p36160	Heat shock cognate 70 kDa protein	1124	24806	57	47	9	8	49.3	5.41	115105	1	0	0	656.343	1966.01	3	1966.01	0.0008	0	62.86		35	2e-05	K	NQVAMNPINTVFDAK	R	Deamidated (NQ); Oxidation (M)	0.000030001000000.0	6.59	Quantitation summary for protein	115/114	---	1	---		116/114	---	1	---
GSMUA_Achr6P19770_001	Ma06_p21100	Aminomethyltransferase, mitochondrial	1121	49240	66	51	11	8	21.1	8.47	89616	1	1	1	535.605	1603.79	3	1603.79	0.0004	0	43.49		34	0.0011	R	SHNEILNSSGEK	I	2 Deamidated (NQ)	0.001000100000.0	2.21	Quantitation summary for protein	115/114	1.028	40	1.061	*	116/114	1.033	41	[1.080]
GSMUA_Achr8P05200_001	Ma08_p05040	Hypothetical protein	1120	16164	42	35	6	5	30.3	5.49	123425	1	0	0	804.702	2411.08	3	2411.08	0.0015	1	55.35		31	3.9e-05	R	DEQSMRDAIEGMNGQILDGR	S	Deamidated (NQ); 2 Oxidation (M)	0.00003000000310000000.0	8.76	Quantitation summary for protein	115/114	0.926	7	1.085	*	116/114	0.819	7	1.078	*
GSMUA_Achr10P03690_001	Ma10_p06110	Ras-related protein ARA-3	1116	26414	54	41	13	9	53.2	8.37	110829	1	1	1	630.011	1887.01	3	1887.01	0.0056	0	61.87		35	2.2e-05	K	INKPDQAAAEGTAASR	S			4.29	Quantitation summary for protein	115/114	1.078	21	1.041	*	116/114	0.989	20	1.022	*
GSMUA_Achr9P05610_001	Ma09_p05450	Ras-related protein Rab11D	1094	25875	38	34	10	9	42.8	5.82	112922	1	1	1	644.656	1930.95	3	1930.95	0.0003	1	39.51	23	34	0.0031	R	AVEAGDDATSSIPGRGER	I			2.37	Quantitation summary for protein	115/114	1.137	5	1.187		116/114	1.132	5	1.272
GSMUA_Achr8P02660_001	Ma08_p02470	Actin	1090	44802	70	61	12	10	32.9	5.31	121703	1	0	0	746.365	2236.07	3	2236.07	0.001	0	57.95		34	4.6e-05	K	YPIEHGIVSNWDDMEK	I	Oxidation (M)	0.0000000000000300.0	2.35	Quantitation summary for protein	115/114	---	0	---		116/114	---	0	---
GSMUA_Achr6P13520_001	Ma06_p15030	Putative Allene oxide synthase, chloroplastic	1089	55598	58	47	9	9	23.8	5.85	115978	1	1	1	661.337	1980.99	3	1980.99	0.0016	0	38.35	22	35	0.0047	R	TNMPPTFPFFVGVDPR	V	Oxidation (M)	0.0030000000000000.0	1.24	Quantitation summary for protein	115/114	1.176	55	1.168	*	116/114	1.23	55	1.144	*
GSMUA_Achr1P08890_001	Ma01_p04250	Whole genome shotgun sequence of line PN40024, scaffold_59.assembly12x (Fragment)	1082	20607	41	41	5	5	22.1	9.93	95443	1	1	1	557.334	1668.98	3	1668.98	0.0041	1	59.13	27	31	1.8e-05	K	KDPNVAVAVAELR	E			6.1	Quantitation summary for protein	115/114	0.981	41	[1.113]		116/114	1.021	41	1.113
GSMUA_AchrUn_randomP22740_001	Ma08_p09150	Putative Polyphenol oxidase A1, chloroplastic	1077	72978	59	49	13	11	19.6	6.48	117550	1	1	0	674.341	2020	3	2020	0.0012	0	39.59		34	0.0035	K	YAYTENTASDSEIIR	E	iTRAQ4plex (Y)	0.002000000000000.0	1.41	Quantitation summary for protein	115/114	0.709	27	1.156	*	116/114	1.038	27	[1.190]
GSMUA_Achr5P26990_001	Ma05_p29370	Elongation factor Ts	1068	116231	43	33	18	16	20.4	5.1	122134	1	1	1	759.406	2275.2	3	2275.19	0.0064	0	100.15	32	35	3.8e-09	K	AVAGGNLSEQTGPSDIGSSIK	A			0.79	Quantitation summary for protein	115/114	0.972	38	1.05	*	116/114	1.084	38	[1.111]
GSMUA_Achr4P26330_001	Ma04_p32910	Transcription factor, putative	1068	33565	57	53	8	8	23.8	5.25	97938	1	1	1	567.326	1698.95	3	1698.95	0.0029	1	34.78		34	0.0095	K	KEETPPPAAAEK	D			2.41	Quantitation summary for protein	115/114	0.699	56	[1.190]		116/114	1.019	56	[1.256]
GSMUA_AchrUn_randomP27000_001	Ma03_p16830	Transketolase, chloroplastic	1056	51696	40	33	9	8	20.7	5.76	105042	1	0	0	598.669	1792.98	3	1792.98	0.0044	0	37.22	24	35	0.0064	K	ANSYSVHGSALGAK	E	iTRAQ4plex (Y)	0.00020000000000.0	1.69	Quantitation summary for protein	115/114	1.007	16	[1.075]		116/114	1.024	14	1.043
GSMUA_Achr3P27250_001	Ma03_p28340	Luminal-binding protein 5	1052	73469	60	49	16	14	24.1	4.99	102500	1	1	1	586.305	1755.89	3	1755.89	0.004	1	41.5		35	0.0024	R	EAEEFAEEDKK	S			1.5	Quantitation summary for protein	115/114	0.903	4	1.087		116/114	1.142	4	1.017	*
GSMUA_Achr1P10090_001	Ma01_p00730	expressed protein	1039	55459	89	80	13	13	21.6	6.06	110633	1	1	1	628.028	1881.06	3	1881.06	0.0055	0	40.78	26	33	0.002	R	NKPSIALFSSEEK	G			1.51	Quantitation summary for protein	115/114	1.081	83	1.044	*	116/114	0.8	83	[1.081]
GSMUA_Achr4P25570_001	Ma04_p32100	Putative Extended synaptotagmin-2	1034	69505	53	40	14	9	24.7	6.51	107921	1	1	1	612.301	1833.88	3	1833.88	0.0035	1	30.1		33	0.022	K	NMDPSDPQNDKLR	G	Deamidated (NQ); Oxidation (M)	0.0300000010000.0	0.74	Quantitation summary for protein	115/114	1.017	38	1.041	*	116/114	0.806	38	[1.059]
GSMUA_Achr2P16160_001	Ma02_p17910	Actin-101	1025	44892	62	53	12	10	32.9	5.31	121703	1	0	0	746.365	2236.07	3	2236.07	0.001	0	57.95		34	4.6e-05	K	YPIEHGIVSNWDDMEK	I	Oxidation (M)	0.0000000000000300.0	2.12	Quantitation summary for protein	115/114	0.91	2	1.03		116/114	1.114	2	1.017
GSMUA_Achr2P09140_001	Ma02_p11040	Photosystem I reaction center subunit VI, chloroplastic	1022	16959	115	81	4	4	20	9.99	80791	1	1	1	511.973	1532.9	3	1532.89	0.006	1	31.74	25	33	0.015	K	KGPQLPPTPGPR	G	Deamidated (NQ)	0.000100000000.0	1.97	Quantitation summary for protein	115/114	1.263	87	1.024	*	116/114	1.002	88	[1.027]
GSMUA_Achr7P27360_001	Ma07_p28730	Serine hydroxymethyltransferase, mitochondrial	1021	62952	58	47	12	10	23.9	8.46	119093	1	1	0	692.684	2075.03	3	2075.03	0.0005	0	65.17		35	1e-05	R	LNESTGYIDYDQLEK	S			1.26	Quantitation summary for protein	115/114	1.038	22	1.054	*	116/114	0.931	22	1.032	*
GSMUA_Achr3P11890_001	Ma03_p11600	ADP,ATP carrier protein 1, mitochondrial	1001	47120	52	39	9	8	21.5	9.74	93700	1	1	0	825.456	1648.9	2	1648.89	0.0029	0	78.97	29	35	4.3e-07	K	LLIQNQDEMIK	T	Deamidated (NQ); Oxidation (M)	0.00001000300.0	2.16	Quantitation summary for protein	115/114	0.866	5	1.343		116/114	1.111	5	1.22
GSMUA_Achr1P00240_001	Ma04_p21420	Remorin	998	25321	88	63	11	8	44.8	5.48	119427	1	1	1	698.044	2091.11	3	2091.11	0.0009	0	72.58	26	35	2.1e-06	K	QVEAEAAPEPPPAAEAVK	D			2.45	Quantitation summary for protein	115/114	1.371	68	[1.042]		116/114	1.202	68	[1.042]
GSMUA_Achr8P04880_001	Ma08_p04750	Putative Uncharacterized protein At2g34460, chloroplastic	996	60934	77	62	15	12	17.4	6.24	118366	1	1	1	683.049	2046.13	3	2046.12	0.0053	1	46.78		34	0.00066	K	LVVEEEPEKTEGQK	T			1.44	Quantitation summary for protein	115/114	1.015	69	[1.088]		116/114	1.008	69	[1.181]
GSMUA_Achr6P16250_001	Ma06_p17760	Glyceraldehyde-3-phosphate dehydrogenase A, chloroplastic	995	52066	75	45	10	9	18	9.19	111237	1	1	1	634.686	1901.04	3	1901.04	0.0015	0	66.5	29	34	7e-06	K	DSPLDVVAINDTGGIK	Q			1.09	Quantitation summary for protein	115/114	---	1	---		116/114	---	1	---
GSMUA_Achr2P02300_001	Ma02_p04220	tetratricopeptide repeat domain containing protein, expressed	993	53154	26	25	7	6	16.2	9.3	102305	1	1	1	876.93	1751.85	2	1751.84	0.001	0	114.55		34	1e-10	K	SASSLPSIGDDFEQR	T			0.52	Quantitation summary for protein	115/114	0.901	25	1.049	*	116/114	0.942	25	[1.081]
GSMUA_Achr3P20270_001	Ma03_p21080	Uncharacterized protein At4g01150, chloroplastic	991	19584	55	47	6	5	15.4	9.04	95024	1	1	1	555.007	1662	3	1661.99	0.0058	1	51.97	23	31	8.6e-05	K	ELATDIEALKK	K			2.04	Quantitation summary for protein	115/114	0.844	43	[1.075]		116/114	1.312	43	1.053	*
GSMUA_Achr6P29540_001	Ma06_p31230	Alanine aminotransferase 2	989	57518	59	50	15	13	31.8	6.43	122749	1	1	1	772.398	2314.17	3	2314.17	0.0031	0	69.2		35	4.5e-06	R	TTILPAEEDMPAIMTSFK	K	2 Oxidation (M)	0.000000000300030000.0	1.72	Quantitation summary for protein	115/114	0.981	42	1.103		116/114	0.957	42	1.084	*
GSMUA_Achr9P09000_001	Ma09_p08660	peptidase, cysteine peptidase active site, putative, expressed	987	38282	42	34	10	9	29.8	9.18	115142	1	1	1	656.361	1966.06	3	1966.06	0.0011	1	38.77		35	0.0046	K	LLYSGQLDEKELDR	L			1.7	Quantitation summary for protein	115/114	1.014	39	[1.126]		116/114	0.95	39	[1.326]
GSMUA_Achr11P08060_001	Ma11_p07700	V-type proton ATPase catalytic subunit A	984	73849	48	38	14	12	21.9	5.21	114915	1	0	0	654.996	1961.97	3	1961.96	0.0041	0	38.58	24	34	0.004	R	EDYLAQNAFTPYDK	F			1.29	Quantitation summary for protein	115/114	---	0	---		116/114	---	0	---
GSMUA_Achr11P01900_001	Ma11_p01810	Protochlorophyllide reductase B, chloroplastic	982	46654	57	48	11	10	25.8	9.1	120361	1	1	1	717.362	2149.06	3	2149.06	0.0045	0	64.64	27	34	1e-05	K	ENYQVMHLDLASLDSVR	Q	Oxidation (M)	0.00000300000000000.0	1.99	Quantitation summary for protein	115/114	0.609	35	[1.108]		116/114	0.734	35	[1.175]
GSMUA_Achr6P25780_001	Ma06_p27570	Photosystem I reaction center subunit N, chloroplastic	982	21084	48	40	4	4	16.8	9.13	71145	1	1	1	726.862	1451.71	2	1451.7	0.0058	0	58.89	26	33	2.7e-05	R	AYTVEFGTCK	F			2.78	Quantitation summary for protein	115/114	1.19	44	1.092	*	116/114	1.182	44	1.116	*
GSMUA_Achr10P07300_001	Ma10_p08400	Uncharacterized protein ycf39	977	42532	72	60	12	11	29.3	6.45	117288	1	1	1	672.065	2013.17	3	2013.17	0.0018	0	38.93	23	30	0.0014	R	LAGQDANVTTVPVSILK	F			1.65	Quantitation summary for protein	115/114	0.986	61	[1.083]		116/114	1.039	61	[1.272]
GSMUA_Achr9P23040_001	Ma09_p23510	V-type proton ATPase catalytic subunit A	960	73853	41	37	15	13	23.5	5.25	122894	1	0	0	781.054	2340.14	3	2340.14	0.0028	1	28.99		35	0.041	R	LTTFEDSEKESEYGYVR	K			1.49	Quantitation summary for protein	115/114	1.026	4	1.092		116/114	1.117	4	1.129
GSMUA_Achr11P23980_001	Ma11_p22290	Ras-related protein ARA-3	956	26519	45	33	13	8	53.2	8.35	112084	1	1	1	638.683	1913.03	3	1913.02	0.0061	0	67.67	27	35	6.3e-06	K	INKPDQATAEGSAAPR	S			4.25	Quantitation summary for protein	115/114	1.002	12	1.054		116/114	0.908	11	1.04	*
GSMUA_AchrUn_randomP19960_001	Ma01_p23600	Oxygen-evolving enhancer protein 1, chloroplastic	953	13374	74	39	3	3	13.7	9.6	82199	1	1	1	514.619	1540.83	3	1540.83	0.0001	1	25.82	29	34	0.083	K	RLTYDEIQSK	T	Deamidated (NQ)	0.0000000100.0	2.94	Quantitation summary for protein	115/114	1.199	40	1.096	*	116/114	1.147	40	[1.142]
GSMUA_Achr4P16910_001	Ma04_p17480	Mitochondrial carnitine/acylcarnitine carrier-like protein	934	33994	40	34	12	12	33.2	9.39	116352	1	1	1	665.706	1994.1	3	1994.09	0.0078	0	89.9	27	34	3e-08	R	LQAQSALASSTTSSGAVK	Y			2.36	Quantitation summary for protein	115/114	1.245	34	[1.066]		116/114	1.08	34	[1.170]
GSMUA_Achr4P28020_001	Ma04_p34590	Probable mitochondrial-processing peptidase subunit beta	932	61781	40	36	11	10	17	6	73107	1	0	0	489.916	1466.73	3	1466.73	-0.0011	0	31.49		34	0.018	K	NYISTHYTAPR	M	Deamidated (NQ)	0.10000000000.0	0.96	Quantitation summary for protein	115/114	1.336	3	1.153		116/114	1.185	3	1.1
GSMUA_AchrUn_randomP00430_001	Ma11_p11100	Protein CHUP1, chloroplastic	931	105214	54	43	22	20	25.3	5.27	123809	1	1	1	615.028	2456.08	4	2456.08	0.0023	1	44.33	26	30	0.00045	K	AEETTKHDSEEGDYDATDR	K			1.02	Quantitation summary for protein	115/114	1.073	48	[1.056]		116/114	1.145	48	[1.050]
GSMUA_Achr7P26190_001	Ma07_p27700	Mitochondrial outer membrane protein porin of 34 kDa	925	33400	48	39	9	9	28	9.08	102368	1	1	1	585.317	1752.93	3	1752.93	0.0011	0	49.67	28	35	0.0004	R	ASYVYHLDELQK	S			2.12	Quantitation summary for protein	115/114	1.148	35	1.038	*	116/114	1.051	35	1.083	*
GSMUA_Achr10P31570_001	Ma10_p31550	ADP,ATP carrier protein 1, mitochondrial	919	53866	48	34	8	7	15.1	9.59	93700	1	0	0	825.456	1648.9	2	1648.89	0.0029	0	78.97	29	35	4.3e-07	K	LLIQNQDEMIK	A	Deamidated (NQ); Oxidation (M)	0.00001000300.0	1.3	Quantitation summary for protein	115/114	1.183	5	1.091	*	116/114	1.165	5	1.166
GSMUA_Achr6P11750_001	Ma06_p13280	Calnexin homolog 1	900	68985	98	81	12	10	19.1	4.63	120580	1	1	0	540.063	2156.22	4	2156.22	0.0049	0	33.38		32	0.009	K	LSHVYTAILKPDNELR	I			0.75	Quantitation summary for protein	115/114	0.965	11	1.073		116/114	1.009	11	1.123
GSMUA_Achr3P15680_001	Ma03_p17060	Ras-related protein Rab11D	900	26623	34	29	8	6	40.6	6.19	100216	1	1	1	574.632	1720.88	3	1720.87	0.0027	0	27.81	33	35	0.055	K	AVEAGDDATSSVPSK	G			1.03	Quantitation summary for protein	115/114	---	0	---		116/114	---	0	---
GSMUA_Achr1P05990_001	Ma04_p25680	Actin-2	898	44585	57	48	12	10	32.9	5.24	121703	1	0	0	746.365	2236.07	3	2236.07	0.001	0	57.95		34	4.6e-05	K	YPIEHGIVSNWDDMEK	I	Oxidation (M)	0.0000000000000300.0	2.13	Quantitation summary for protein	115/114	1.131	4	1.042	*	116/114	1.156	4	[1.032]
GSMUA_Achr10P17330_001	Ma10_p17390	Calnexin homolog 1	895	68708	100	83	12	11	22.2	4.68	122237	1	1	1	762.738	2285.19	3	2285.19	0.0062	1	72.62	32	35	2.2e-06	K	QKAEDASVSSDGLSGFQK	K			0.92	Quantitation summary for protein	115/114	0.925	3	1.062		116/114	1.064	3	1.175
GSMUA_Achr5P15820_001	Ma05_p15800	Catalase isozyme 2	893	57452	80	51	11	10	24.2	7.33	113533	1	0	0	486.281	1941.09	4	1941.09	0.0074	0	34.64	25	32	0.0066	K	FPDMVHALKPNPK	S	Oxidation (M)	0.0003000000000.0	0.95	Quantitation summary for protein	115/114	0.853	19	1.039	*	116/114	0.794	19	1.048	*
GSMUA_Achr1P04720_001	Ma04_p24500	Histone H2A variant 1	892	16672	40	37	4	4	29.1	10.39	93338	1	1	0	412.002	1643.98	4	1643.97	0.0066	0	48.54	24	31	0.0002	K	GTIAGGGVIPHIHK	S			1.52	Quantitation summary for protein	115/114	---	0	---		116/114	---	0	---
GSMUA_Achr5P02840_001	Ma05_p02760	Protein binding protein, putative	888	40247	45	35	11	9	26	5.98	116873	1	1	1	669.672	2005.99	3	2005.99	-0.0012	1	26.07	24	34	0.075	K	GRDGGTYIDAIAPGSAADR	S			2.82	Quantitation summary for protein	115/114	0.943	43	1.067	*	116/114	0.942	43	[1.097]
GSMUA_Achr5P25490_001	Ma05_p27790	Fructose-bisphosphate aldolase cytoplasmic isozyme	885	39636	34	30	10	10	25.2	6.35	104682	1	1	0	596.65	1786.93	3	1786.93	-0.001	1	47.12	23	35	0.00073	R	LASINVENVEENRR	D	Deamidated (NQ)	0.00000000000100.0	2.07	Quantitation summary for protein	115/114	---	1	---		116/114	---	1	---
GSMUA_Achr8P16240_001	Ma08_p19180	translocon Tic40, putative, expressed	884	34811	43	30	11	8	36.6	4.56	124393	1	1	1	633.066	2528.24	4	2528.23	0.0014	1	29.92	26	35	0.036	K	EVPSNGPVKQDGSAPNGQSQSR	K	2 Deamidated (NQ)	0.0000100000000001000000.0	1.27	Quantitation summary for protein	115/114	0.802	31	1.049	*	116/114	0.92	31	[1.061]
GSMUA_Achr11P19110_001	Ma11_p17540	Glyceraldehyde-3-phosphate dehydrogenase, cytosolic 3	879	50379	70	40	12	8	23.4	8.66	100301	1	1	0	574.993	1721.96	3	1721.96	0.0007	0	33.6	29	35	0.014	R	AASFNIIPSSTGAAK	A			1.43	Quantitation summary for protein	115/114	1.038	17	1.063	*	116/114	1.032	17	1.062	*
GSMUA_Achr2P01990_001	Ma02_p03940	Protein translocase subunit secA, chloroplastic	877	111637	60	44	20	13	19.5	5.56	110717	1	1	1	629.039	1884.09	3	1884.09	0.0023	0	68.99		32	2.1e-06	R	TPLIISGLAEKPSDR	Y			0.78	Quantitation summary for protein	115/114	0.944	51	[1.066]		116/114	0.901	51	[1.084]
GSMUA_Achr6P02850_001	Ma06_p04520	Probable ATP synthase 24 kDa subunit, mitochondrial	865	32578	65	51	13	11	51	6.93	122019	1	1	1	565.317	2257.24	4	2257.24	0.0049	1	28.44	22	34	0.04	K	EAAPSNLPPLKGDEMLK	S	Oxidation (M)	0.00000000000000300.0	3.3	Quantitation summary for protein	115/114	1.115	59	[1.072]		116/114	1.199	59	[1.110]
GSMUA_Achr7P18220_001	Ma07_p19500	PsbP-like protein 1, chloroplastic	862	29865	43	31	8	7	26.6	9.52	102334	1	1	1	877.012	1752.01	2	1752	0.0063	0	93.55	31	33	9e-09	R	DLGPPQQVAEALVK	K			2.2	Quantitation summary for protein	115/114	0.963	36	[1.066]		116/114	0.774	36	1.068	*
GSMUA_Achr9P24420_001	Ma09_p24880	Magnesium-protoporphyrin O-methyltransferase	859	36868	55	46	13	12	35.4	8.3	110307	1	1	1	625.994	1874.96	3	1874.96	0.0026	1	70.83	32	35	3.1e-06	R	QQAEDVGGGDKEVVR	D	Deamidated (NQ)	0.010000000000000.0	3.71	Quantitation summary for protein	115/114	0.784	50	1.071	*	116/114	0.909	50	[1.070]
GSMUA_Achr6P23340_001	Ma06_p25830	Probable histone H2A variant 3	857	28408	35	32	4	4	17	10.28	93338	1	0	0	412.002	1643.98	4	1643.97	0.0066	0	48.54	24	31	0.0002	K	GTIAGGGVIPHIHK	S			0.56	Quantitation summary for protein	115/114	---	1	---		116/114	---	1	---
GSMUA_Achr4P29280_001	Ma04_p35780	Photosystem I reaction center subunit IV, chloroplastic	855	16120	91	57	3	3	19.7	9.93	89560	1	1	1	802.444	1602.87	2	1602.87	0.0036	0	43.16		35	0.0016	K	GIGSVVTVDQDPK	T	Deamidated (NQ)	0.0000000001000.0	3.61	Quantitation summary for protein	115/114	1.321	24	1.081	*	116/114	0.951	24	[1.138]
GSMUA_Achr3P11780_001	Ma03_p11520	Lipoxygenase 2.3, chloroplastic	849	102659	67	52	16	14	16.3	6.6	111308	1	1	1	636.003	1904.99	3	1904.98	0.0027	1	25.89		35	0.093	K	DPQSEQKGDVYVPR	D			0.87	Quantitation summary for protein	115/114	0.836	44	1.052	*	116/114	1.15	44	[1.078]
GSMUA_Achr6P12370_001	Ma06_p13850	Stromal 70 kDa heat shock-related protein, chloroplastic	842	154663	98	61	14	11	8.1	5.27	99456	1	0	0	572.297	1713.87	3	1713.87	0.0018	0	35.52		35	0.0089	K	NQSESVIYQTEK	Q	Deamidated (NQ)	0.100000000000.0	0.43	Quantitation summary for protein	115/114	0.92	13	1.111	*	116/114	1.148	13	1.101	*
GSMUA_AchrUn_randomP03040_001	Ma04_p16630	Cell division protease ftsH homolog 2, chloroplastic	842	54286	45	43	9	9	18.2	4.98	100657	1	1	1	576.964	1727.87	3	1727.87	0.0031	0	37.98		35	0.0051	R	IVAGMEGTVMTDGK	S	2 Oxidation (M)	0.00003000030000.0	1.15	Quantitation summary for protein	115/114	1.052	8	1.13		116/114	0.984	8	1.085
GSMUA_Achr1P16970_001	Ma01_p10230	Protein disulfide-isomerase	841	62909	45	38	16	14	28.8	4.77	122287	1	1	1	763.697	2288.07	3	2288.06	0.0032	1	50.53		33	0.00019	K	TNSDATSQPDSPHSAKDEL	-	Deamidated (NQ)	0.0100000000000000000.0	1.91	Quantitation summary for protein	115/114	0.976	39	1.043	*	116/114	0.989	39	[1.081]
GSMUA_Achr9P30450_001	Ma09_p31020	Photosystem II 10 kDa polypeptide, chloroplastic	834	15432	65	45	4	4	25.8	9.45	125099	1	1	1	735.636	2938.52	4	2938.51	0.0087	1	38.22		36	0.0063	K	IKTDKPYGINGGMDLPDGLDASGR	K	Deamidated (NQ); Oxidation (M)	0.000000000100300000000000.0	6.31	Quantitation summary for protein	115/114	0.827	55	[1.227]		116/114	1.388	55	1.791	*
GSMUA_Achr10P24410_001	Ma10_p24330	ATP synthase delta chain, chloroplastic	828	28249	26	25	3	3	14.7	9.54	110231	1	1	1	937.51	1873.01	2	1873	0.0024	0	80.78	31	35	3e-07	R	LESQDLTQIAQTVQR	L			0.75	Quantitation summary for protein	115/114	1.006	13	[1.056]		116/114	0.926	13	1.045	*
GSMUA_Achr7P17790_001	Ma07_p19040	Probable L-ascorbate peroxidase 4	826	34640	68	48	10	8	30.2	6.76	108412	1	1	1	461.735	1842.91	4	1842.91	0.0008	0	36.38	22	34	0.0072	R	HEEEFTHGSNAGLK	I			2.28	Quantitation summary for protein	115/114	0.816	60	[1.145]		116/114	1.13	60	[1.209]
GSMUA_Achr3P11550_001	Ma03_p11290	Transketolase, chloroplastic	826	87325	56	51	10	9	11.2	5.97	89435	1	0	0	801.957	1601.9	2	1601.9	0.0022	0	90.98		35	2.5e-08	R	NLSQQNLNALAK	V	Deamidated (NQ)	0.000000010000.0	0.67	Quantitation summary for protein	115/114	0.962	3	1.131		116/114	0.991	3	1.483
GSMUA_Achr6P12440_001	Ma06_p13910	Adenylate kinase B	819	30099	47	43	10	10	32.5	6.54	112884	1	0	1	644.027	1929.06	3	1929.06	0.0024	1	41.07		34	0.0023	R	QTEPVIDYYNKK	G			2.91	Quantitation summary for protein	115/114	1.161	15	1.037	*	116/114	1.178	15	[1.119]
GSMUA_Achr3P12630_001	Ma03_p12380	Peptidyl-prolyl cis-trans isomerase	819	18146	30	28	6	5	38.4	8.61	93276	1	1	0	548.96	1643.86	3	1643.85	0.0041	0	55.3	28	35	0.0001	K	HTGPGVLSMANAGK	H	Deamidated (NQ); Oxidation (M)	0.00000000301000.0	6.79	Quantitation summary for protein	115/114	1.033	20	1.085		116/114	1.069	20	[1.134]
GSMUA_Achr8P07620_001	Ma08_p07480	Fructose-bisphosphate aldolase cytoplasmic isozyme	817	43363	31	27	10	9	24.9	7.05	103938	1	0	0	593.007	1776	3	1776	-0.0004	1	77.03	28	34	5.6e-07	K	GILAADESTGTIGKR	L			1.41	Quantitation summary for protein	115/114	1	6	1.109		116/114	1.015	6	1.147
GSMUA_Achr4P30650_001	Ma04_p37170	14-3-3-like protein GF14-C	812	28672	65	44	14	12	42	4.89	100851	1	1	0	577.329	1728.96	3	1728.96	0.0026	1	49.15	24	34	0.00034	R	KEAAESTLSAYK	S			4.81	Quantitation summary for protein	115/114	1.005	19	1.121		116/114	1.113	19	[1.109]
GSMUA_Achr9P03220_001	Ma09_p03210	Ras-related protein ARA-3	808	26425	43	30	13	8	53.2	8.37	111087	1	1	1	633.351	1897.03	3	1897.03	0.0044	0	56.69	24	35	7.6e-05	K	INKPDQAAAEGTAAPR	S			4.29	Quantitation summary for protein	115/114	1.14	8	[1.064]		116/114	0.956	8	1.041	*
GSMUA_Achr8P08990_001	Ma08_p08700	Fructose-bisphosphate aldolase cytoplasmic isozyme	808	39976	30	27	10	9	26.4	8.38	104682	1	0	0	596.65	1786.93	3	1786.93	-0.001	1	47.12	23	35	0.00073	R	LASINVENVEENRR	A	Deamidated (NQ)	0.00000000000100.0	1.81	Quantitation summary for protein	115/114	---	1	---		116/114	---	1	---
GSMUA_Achr7P04660_001	Ma07_p04740	Stomatin-like protein 2	806	51923	48	41	15	12	27.3	6.51	117670	1	1	1	675.668	2023.98	3	2023.98	0.0032	0	53.48	27	34	0.00013	K	NSVILASEAAMMDQVNR	A	2 Oxidation (M)	0.00000000003300000.0	1.84	Quantitation summary for protein	115/114	1.212	14	1.052	*	116/114	0.938	14	1.081	*
GSMUA_AchrUn_randomP06560_001	Mito2_p00060	ATP synthase subunit beta, chloroplastic	805	2601	63	45	1	1	63.2	5.65	100041	1	1	1	430.73	1718.89	4	1718.88	0.0075	0	28.99		34	0.039	R	IVGEEHYETAQR	K	iTRAQ4plex (Y)	0.000000200000.0	40.02	Quantitation summary for protein	115/114	0.825	43	1.095	*	116/114	0.86	43	1.074	*
GSMUA_Achr3P11040_001	Ma03_p10760	ADP,ATP carrier protein, mitochondrial	800	43901	41	29	10	8	24.9	9.76	93700	1	0	0	825.456	1648.9	2	1648.89	0.0029	0	78.97	29	35	4.3e-07	K	LLIQNQDEMIK	T	Deamidated (NQ); Oxidation (M)	0.00001000300.0	1.96	Quantitation summary for protein	115/114	1.009	10	[1.056]		116/114	1.279	10	1.127	*
GSMUA_Achr8P01230_001	Ma08_p01140	Fructose-bisphosphate aldolase cytoplasmic isozyme	799	38480	33	30	9	9	24	6.35	104682	1	0	0	596.65	1786.93	3	1786.93	-0.001	1	47.12	23	35	0.00073	R	LASINVENVEENRR	S	Deamidated (NQ)	0.00000000000100.0	1.92	Quantitation summary for protein	115/114	0.95	5	1.039	*	116/114	0.921	5	1.035	*
GSMUA_Achr11P23360_001	Ma11_p21620	Hypothetical protein	793	35028	42	29	11	9	38	7.56	124628	1	1	1	882.715	2645.12	3	2645.12	0.0034	1	34.36		27	0.0022	R	TEDKSESEPGDSDSTNELSDES	-			1.7	Quantitation summary for protein	115/114	1.079	31	[1.104]		116/114	1.04	31	[1.143]
GSMUA_Achr2P22730_001	Ma02_p24600	Ribulose bisphosphate carboxylase small chain, chloroplastic	788	20806	172	83	8	6	36.1	9	110166	1	1	1	624.713	1871.12	3	1871.11	0.0039	1	38.79		29	0.0011	K	KFETLSYLPTLK	D			2.86	Quantitation summary for protein	115/114	0.999	63	[1.259]		116/114	1.177	64	[1.268]
GSMUA_Achr10P20970_001	Ma10_p20900	RuBisCO large subunit-binding protein subunit alpha, chloroplastic	785	150985	48	38	21	21	16.1	4.99	109128	1	1	1	618.664	1852.97	3	1852.97	0.0018	0	75.84	27	35	1e-06	K	SLDEMNESALLLSK	E	Oxidation (M)	0.00003000000000.0	0.67	Quantitation summary for protein	115/114	0.959	40	1.046	*	116/114	1.079	40	[1.051]
GSMUA_AchrUn_randomP12680_001	Ma08_p16510	Phytoene dehydrogenase, chloroplastic/chromoplastic	784	71538	40	34	12	10	22.4	8.14	122361	1	1	1	575.288	2297.12	4	2297.12	0.0034	0	35.39		34	0.0085	K	EHSMIFAMPNKPGEFSR	F	2 Oxidation (M)	0.00030003000000000.0	0.96	Quantitation summary for protein	115/114	1.001	35	1.052		116/114	1.027	35	1.042	*
GSMUA_AchrUn_randomP01480_001	Ma01_p22490	Clathrin heavy chain 1	781	209794	53	39	25	21	13	5.32	119606	1	0	0	701.019	2100.03	3	2100.04	-0.0008	0	35.7		35	0.0096	R	ESVDLHDNFDQIGLAQR	I			0.49	Quantitation summary for protein	115/114	1.039	2	1.061		116/114	1.051	2	1.031
GSMUA_Achr4P19830_001	Ma04_p26470	Heat shock 70 kDa protein, mitochondrial	774	81380	38	27	16	14	22.6	7.02	114214	1	1	0	651.339	1951	3	1950.99	0.0077	0	65.8	25	35	8.8e-06	K	SQVFSTAADNQTQVGVR	V			1.12	Quantitation summary for protein	115/114	1.004	12	1.041		116/114	1.265	13	1.089	*
GSMUA_Achr10P09870_001	Ma10_p10980	Aldehyde dehydrogenase family 3 member H1	772	58135	50	39	12	10	21.7	8.95	92973	1	1	1	547.677	1640.01	3	1640	0.005	0	38.74		28	0.00092	K	GKPLAAYLFTK	D			1.16	Quantitation summary for protein	115/114	0.996	33	[1.052]		116/114	1.198	33	[1.079]
GSMUA_Achr8P30270_001	Ma08_p30770	Putative Long-chain-fatty-acid--CoA ligase 4	772	84051	41	33	12	10	13.5	8.08	94961	1	1	0	831.951	1661.89	2	1661.89	0.0015	0	97.46		35	6.5e-09	R	FLLSGGAPLSGDTQR	F			0.58	Quantitation summary for protein	115/114	0.976	32	1.062	*	116/114	1.11	32	1.078	*
GSMUA_Achr11P11040_001	Ma06_p01470	Glyceraldehyde-3-phosphate dehydrogenase, cytosolic 3	768	49400	75	36	13	9	25.4	9.05	100301	1	0	0	574.993	1721.96	3	1721.96	0.0007	0	33.6	29	35	0.014	R	AASFNIIPSSTGAAK	A			1.32	Quantitation summary for protein	115/114	0.957	3	1.086		116/114	1.113	3	1.218
GSMUA_Achr4P04130_001	Ma04_p04190	adenylate kinase family protein, putative, expressed	758	69168	56	35	14	10	24.5	6.21	119404	1	1	1	523.288	2089.12	4	2089.12	0.0051	0	30.33	27	35	0.034	K	RPTSEEINAAFEGKPR	Q			1.01	Quantitation summary for protein	115/114	1.142	48	1.039	*	116/114	0.984	48	[1.072]
GSMUA_Achr1P17270_001	Ma01_p10550	Sedoheptulose-1,7-bisphosphatase, chloroplastic	756	46061	38	30	9	9	21.3	6.34	79940	1	1	1	763.428	1524.84	2	1524.84	0.0034	0	75.3	28	34	8.7e-07	K	GIFTNVTSPSSK	A			1.46	Quantitation summary for protein	115/114	1.045	34	1.084	*	116/114	1.235	34	[1.099]
GSMUA_Achr4P00970_001	Ma04_p00920	V-type proton ATPase subunit E	751	30924	48	42	9	7	31.8	6.43	123521	1	1	1	808.435	2422.28	3	2422.27	0.01	1	59.4	26	35	4e-05	K	VLQAQDDLVNSMKEDAAK	E	Oxidation (M)	0.000000000003000000.0	1.77	Quantitation summary for protein	115/114	1.022	18	1.024	*	116/114	0.941	19	[1.052]
GSMUA_Achr3P21400_001	Ma03_p22360	amine oxidase family protein, putative, expressed	744	50898	42	34	11	9	22.1	7.75	108650	1	1	1	615.995	1844.96	3	1844.96	0.0014	0	63.28	34	35	1.7e-05	R	TDADLLSAPETTIAQR	L			0.99	Quantitation summary for protein	115/114	1.139	38	1.057	*	116/114	1.057	38	1.06	*
GSMUA_Achr2P17710_001	Ma02_p19430	Thioredoxin H2-2	743	15464	23	23	3	3	22.8	5.34	81330	1	1	1	512.974	1535.9	3	1535.9	0.0021	0	52.32		32	9.7e-05	K	VQAMPTFVLVK	G	Oxidation (M)	0.00030000000.0	1.7	Quantitation summary for protein	115/114	0.839	23	1.056	*	116/114	0.985	23	1.039
GSMUA_Achr9P31010_001	Ma09_p31540	TOC159, putative, expressed	740	115650	45	31	17	15	17.4	5.02	120074	1	1	1	709.335	2124.98	3	2124.98	0.0024	1	76.75		31	2.9e-07	R	VTERDEFGASGANEDGTAR	L			0.8	Quantitation summary for protein	115/114	0.82	12	1.093	*	116/114	0.833	12	[1.094]
GSMUA_Achr7P17230_001	Ma07_p18230	Serine/threonine-protein kinase SNT7, chloroplastic	735	60833	63	43	17	11	30	9.39	117672	1	1	1	675.672	2023.99	3	2023.99	0.0006	0	64.03	25	34	1.2e-05	K	SGTASEGGFTEAQLQELR	E			1.45	Quantitation summary for protein	115/114	1.018	47	[1.080]		116/114	0.932	47	[1.094]
GSMUA_Achr10P03850_001	Ma00_p01180	Ras-related protein ARA-3	722	26364	38	29	11	7	45.4	7.66	112155	1	1	1	639.354	1915.04	3	1915.04	0.0046	0	50.82	29	34	0.00026	K	INKPDQTAADGTAAVR	S			3.17	Quantitation summary for protein	115/114	0.999	8	1.052		116/114	1.066	8	1.033	*
GSMUA_AchrUn_randomP02990_001	Ma04_p16690	Stomatin-like protein 2	718	35821	38	34	11	9	29.7	6.92	115977	1	1	1	661.332	1980.98	3	1980.97	0.0027	0	78.44	28	34	4.2e-07	K	ASVILASEAAMMDQVNR	A	2 Oxidation (M)	0.00000000003300000.0	1.89	Quantitation summary for protein	115/114	1.27	6	1.151	*	116/114	0.877	6	1.209
GSMUA_AchrUn_randomP04770_001	Ma05_p16040	Ras-related protein RABH1B	716	25262	39	30	8	6	38	7.68	107650	1	1	0	609.998	1826.97	3	1826.97	0.003	0	48.37	25	35	0.00051	K	AQELGVMFIETSAK	A	Oxidation (M)	0.00000030000000.0	1.7	Quantitation summary for protein	115/114	1.191	4	1.041	*	116/114	1.151	4	1.09	*
GSMUA_Achr3P30760_001	Ma03_p31970	Serine hydroxymethyltransferase, mitochondrial	713	64626	36	32	7	7	15.1	8.96	119093	1	0	0	692.684	2075.03	3	2075.03	0.0005	0	65.17		35	1e-05	R	LNESTGYIDYDQLEK	S			0.64	Quantitation summary for protein	115/114	1.167	3	1.094		116/114	1.124	3	1.086
GSMUA_Achr9P03960_001	Ma09_p03950	Heat shock cognate 70 kDa protein	710	61579	52	38	10	8	21.1	5.24	114290	1	1	1	652.004	1952.99	3	1952.99	0.0028	0	31.67	29	35	0.023	K	NQVAMNPTNTVFDAK	R	Oxidation (M)	0.000030000000000.0	1.69	Quantitation summary for protein	115/114	0.945	4	1.058		116/114	0.916	4	1.108
GSMUA_Achr3P29770_001	Ma03_p30980	Carotenoid 9,10(9~,10~)-cleavage dioxygenase	710	68081	43	34	11	10	19.7	6.05	105797	1	1	1	600.664	1798.97	3	1798.97	0.002	0	26.48		35	0.081	R	LQNPDLDQVNGAVK	D	Deamidated (NQ)	0.00000000010000.0	0.68	Quantitation summary for protein	115/114	1.026	35	1.039	*	116/114	0.918	35	[1.050]
GSMUA_Achr9P15220_001	Ma09_p14630	Presequence protease 1, chloroplastic/mitochondrial	709	131005	39	27	18	13	15.5	5.46	110325	1	1	1	626.328	1875.96	3	1875.96	0.0019	1	30.72		35	0.029	R	VTVEMQPDPDKASR	D	Oxidation (M)	0.00003000000000.0	0.48	Quantitation summary for protein	115/114	1.036	30	[1.043]		116/114	1.111	30	[1.056]
GSMUA_Achr2P06350_001	Ma02_p08270	Chlorophyll a-b binding protein 6A, chloroplastic	709	28266	61	36	5	4	16.2	6.1	112173	1	1	1	639.361	1915.06	3	1915.06	0.0031	1	51.04	26	34	0.00021	K	KYPGGAFDPLGFSK	D			1.44	Quantitation summary for protein	115/114	0.902	8	1.079	*	116/114	2.572	8	[1.065]
GSMUA_Achr4P27770_001	Ma04_p34330	ADP,ATP carrier protein, mitochondrial	706	56862	45	34	8	7	15.2	10.28	91892	1	0	0	543.307	1626.9	3	1626.9	0.0002	1	36.21	26	34	0.0072	R	QFNGLVDVYRK	T	Deamidated (NQ)	0.00100000000.0	1.08	Quantitation summary for protein	115/114	1.038	16	1.077		116/114	1.061	17	1.107	*
GSMUA_Achr4P30230_001	Ma04_p36740	photosystem-II repair protein, putative, expressed	704	28058	23	23	5	5	23.1	8.72	96918	1	1	1	843.97	1685.92	2	1685.92	0.0026	0	83.58	31	34	1.3e-07	R	GVLVVPFATDGNTPR	F			0.96	Quantitation summary for protein	115/114	0.964	21	1.092		116/114	0.854	23	1.063	*
GSMUA_Achr8P20840_001	Ma08_p21660	Heat shock cognate 70 kDa protein	698	26684	36	31	5	5	27.7	9.18	115105	1	0	0	656.343	1966.01	3	1966.01	0.0008	0	62.86		35	2e-05	K	NQVAMNPINTVFDAK	R	Deamidated (NQ); Oxidation (M)	0.000030001000000.0	2.25	Quantitation summary for protein	115/114	0.948	4	1.042		116/114	0.918	4	1.077
GSMUA_Achr2P07570_001	Ma02_p09480	Eukaryotic translation initiation factor 3 subunit I	698	38603	31	27	10	10	33.3	7.18	120798	1	1	1	725.734	2174.18	3	2174.18	0.0018	1	53.05		35	0.00016	R	IARDPNEQSSESVLTIK	G			1.68	Quantitation summary for protein	115/114	1.09	29	[1.041]		116/114	1.177	29	[1.069]
GSMUA_Achr8P13170_001	Ma08_p14090	Putative uncharacterized protein	693	36372	37	32	8	7	26.3	6.42	103633	1	1	1	591.653	1771.94	3	1771.93	0.0024	0	68.74	25	35	5.2e-06	K	LVVVEYAASHSPNSR	R			1.61	Quantitation summary for protein	115/114	0.72	35	1.1	*	116/114	0.776	35	1.052	*
GSMUA_Achr11P20310_001	Ma11_p18750	Elongation factor 1-beta 1	691	27448	35	30	6	6	27.8	4.55	123533	1	1	1	809.423	2425.25	3	2425.24	0.0062	0	40.16		36	0.0039	K	SSVLLDVKPWDDETDMK	K	Oxidation (M)	0.00000000000000030.0	2.15	Quantitation summary for protein	115/114	1.636	33	1.084	*	116/114	2.237	33	1.105	*
GSMUA_Achr3P12980_001	Ma03_p12650	Plastid-lipid-associated protein, chloroplastic	691	36746	37	30	8	8	25.6	5.34	111441	1	1	1	636.695	1907.06	3	1907.06	0.0035	0	40.55	25	34	0.0025	K	NPTPAPTDALPLLNGK	W	Deamidated (NQ)	0.0000000000000100.0	1.82	Quantitation summary for protein	115/114	0.871	33	1.063	*	116/114	1.126	33	1.079	*
GSMUA_Achr3P30150_001	Ma03_p31370	Ubiquitin-NEDD8-like protein RUB1	689	19955	102	48	6	6	33.1	6.32	106589	1	1	1	604.668	1810.98	3	1810.98	0.0045	1	36.68	32	35	0.0075	K	IQDKEGIPPDQQR	L			3.06	Quantitation summary for protein	115/114	1.052	91	[1.050]		116/114	1.07	91	[1.077]
GSMUA_Achr5P10010_001	Ma05_p09740	V-type proton ATPase subunit G	672	14043	31	25	7	7	58.2	8.96	116328	1	1	1	665.356	1993.05	3	1993.04	0.0063	0	29.59	26	35	0.042	K	SQAANISNDVGQMLLK	H	Deamidated (NQ); Oxidation (M)	0.0000000100003000.0	6.02	Quantitation summary for protein	115/114	1.018	28	1.06		116/114	1.046	28	[1.147]
GSMUA_Achr7P18880_001	Ma07_p20270	Zeaxanthin epoxidase, chloroplastic	668	78372	71	44	14	12	19.9	7.96	116128	1	1	1	663.02	1986.04	3	1986.03	0.0043	0	51.67	25	36	0.00027	K	HSVETGTPMDIASPLK	R	Oxidation (M)	0.0000000030000000.0	0.85	Quantitation summary for protein	115/114	1.01	61	1.07		116/114	1.031	61	[1.101]
GSMUA_AchrUn_randomP10600_001	Ma09_p19250	Photosystem I reaction center subunit IV, chloroplastic	662	16697	76	46	3	3	23.2	9.99	88728	1	1	1	797.939	1593.86	2	1593.86	0.0023	0	68.66	27	35	4.8e-06	R	AEEASAPPPAPAAK	G			1.52	Quantitation summary for protein	115/114	1.206	8	1.07	*	116/114	0.841	9	1.114	*
GSMUA_Achr5P23250_001	Ma05_p25640	Whole genome shotgun sequence of line PN40024, scaffold_26.assembly12x (Fragment)	661	24866	26	24	7	7	33.5	9.54	119460	1	1	1	699.041	2094.1	3	2094.1	0.0027	1	57.74	23	35	6.1e-05	K	EKYFQPGLTPEEAAAR	I			4.15	Quantitation summary for protein	115/114	1.146	26	1.087	*	116/114	1.018	26	1.073
GSMUA_Achr1P25530_001	Ma01_p16860	Probable pyridoxal biosynthesis protein PDX1.1	655	29533	35	27	9	8	31.6	6.25	105981	1	1	1	602.011	1803.01	3	1803.01	0.0023	1	80.75	32	34	2.6e-07	R	TKGEAGTGNIIEAVR	H			1.61	Quantitation summary for protein	115/114	0.967	4	1.109		116/114	1.265	4	1.316
GSMUA_Achr11P05040_001	Ma11_p04780	Putative Nodal modulator 1	654	142109	34	22	14	8	11.4	5.46	118863	1	1	1	517.787	2067.12	4	2067.11	0.0035	0	52.08	27	34	0.00019	K	AMVTLSHGPENVKPQR	K	Oxidation (M)	0.0300000000000000.0	0.28	Quantitation summary for protein	115/114	0.956	25	1.033	*	116/114	0.93	26	1.046	*
GSMUA_Achr7P14500_001	Ma07_p14420	Hypothetical protein	653	30150	44	41	8	8	26.3	5.01	116304	1	1	0	665.05	1992.13	3	1992.13	0.0032	0	28.03		33	0.036	K	IEFPGSKPVSEAATK	Y			1.31	Quantitation summary for protein	115/114	1.364	19	1.083	*	116/114	1.331	19	[1.278]
GSMUA_Achr8P19090_001	Ma08_p15040	Putative uncharacterized protein	649	37114	30	27	9	9	25.3	7.68	121223	1	1	1	735.06	2202.16	3	2202.16	-0.0037	1	41.09	29	35	0.003	R	TKYFDMPPLTVDEAK	E	Oxidation (M)	0.000003000000000.0	1.56	Quantitation summary for protein	115/114	1.329	29	[1.070]		116/114	1.186	29	[1.150]
GSMUA_Achr4P27410_001	Ma04_p33980	Phosphoribulokinase, chloroplastic	646	48931	50	26	10	9	21	5.97	110016	1	1	0	623.677	1868.01	3	1868	0.0037	0	42.18	25	35	0.0022	R	KPDFDAYIDPQK	Q			1.33	Quantitation summary for protein	115/114	1.042	17	1.054	*	116/114	1.2	17	[1.175]
GSMUA_Achr9P13040_001	Ma09_p12650	ATP synthase delta chain, chloroplastic	645	28085	32	30	4	4	14.3	7.85	103541	1	1	1	590.964	1769.87	3	1769.86	0.0092	0	50.13	27	34	0.00027	K	SNGTLEATVADMEK	V	Deamidated (NQ); Oxidation (M)	0.01000000000300.0	0.75	Quantitation summary for protein	115/114	1.01	18	[1.175]		116/114	1.017	18	1.074
GSMUA_Achr6P16670_001	Ma06_p18160	Chaperone protein ClpB 2	641	113590	36	28	20	16	19.9	6.2	117571	1	1	1	674.698	2021.07	3	2021.07	0.0022	0	38.31		35	0.0052	K	MEITSKPTALDEINR	L	Oxidation (M)	0.300000000000000.0	0.87	Quantitation summary for protein	115/114	0.833	30	[1.058]		116/114	0.932	30	1.033	*
GSMUA_Achr11P06640_001	Ma11_p06320	Hypothetical protein	640	38372	19	17	5	5	16.6	9.36	75987	1	1	1	746.882	1491.75	2	1491.75	0.0029	0	57.63	28	34	4.7e-05	K	AAMVALDGSDLGGR	E	Oxidation (M)	0.00300000000000.0	0.78	Quantitation summary for protein	115/114	1.054	17	1.037	*	116/114	1.076	17	[1.041]
GSMUA_Achr11P18570_001	Ma11_p17030	Soluble starch synthase 3, chloroplastic/amyloplastic	639	123999	24	23	8	8	8.6	5.6	113780	1	1	1	649.697	1946.07	3	1946.07	0.0023	1	36	27	35	0.0085	R	KVTGDAQSAEIVPTSR	M			0.33	Quantitation summary for protein	115/114	1.428	15	1.058	*	116/114	1.285	15	1.054	*
GSMUA_Achr5P12680_001	Ma05_p12450	Ras-related protein RABH1B	634	25288	32	25	8	6	38	6.37	107650	1	0	0	609.998	1826.97	3	1826.97	0.003	0	48.37	25	35	0.00051	K	AQELGVMFIETSAK	A	Oxidation (M)	0.00000030000000.0	2.05	Quantitation summary for protein	115/114	0.917	3	1.064		116/114	0.944	3	1.015	*
GSMUA_Achr4P33040_001	Ma04_p39550	Chlorophyll a-b binding protein 151, chloroplastic	634	30533	67	43	4	4	10.6	5.68	77648	1	1	1	502.95	1505.83	3	1505.82	0.0032	0	30.47	26	35	0.03	K	SIWYGPDRPK	Y			1.06	Quantitation summary for protein	115/114	1.264	32	1.093	*	116/114	0.915	32	1.31
GSMUA_Achr6P07940_001	Ma06_p09570	Glutamate-1-semialdehyde 2,1-aminomutase, chloroplastic	633	54306	25	23	8	7	17.5	6.12	111295	1	1	1	635.659	1903.96	3	1903.96	-0.0027	1	31.86	32	34	0.02	R	RLMEPGSYDYLEK	I	Oxidation (M)	0.0030000000000.0	1.15	Quantitation summary for protein	115/114	0.902	23	1.073	*	116/114	0.91	23	1.067	*
GSMUA_Achr3P31700_001	Ma03_p32880	Hexokinase-1	633	57183	23	23	7	7	16.6	5.95	118704	1	1	0	687.673	2060	3	2059.99	0.0048	0	43.38	25	33	0.0011	R	TPVMSAMHHDTSADLK	V	2 Oxidation (M)	0.0003003000000000.0	0.75	Quantitation summary for protein	115/114	1.21	12	1.062	*	116/114	1.024	12	1.037	*
GSMUA_Achr9P14660_001	Ma09_p14090	OsProtIV1 - Putative Protease IV homologue; Domain 2 is a SPH, expressed	631	71037	32	26	11	9	15.5	8.81	102484	1	1	1	878.903	1755.79	2	1755.79	0.0022	0	66.51		29	2.2e-06	R	SMTVDQMEEVAQGR	V	2 Oxidation (M)	0.03000030000000.0	0.72	Quantitation summary for protein	115/114	0.858	27	1.05	*	116/114	0.912	27	[1.087]
GSMUA_AchrUn_randomP25220_001	Ma08_p09170	Putative Polyphenol oxidase A1, chloroplastic	627	114967	39	30	10	6	9.8	6.42	117550	1	0	0	674.341	2020	3	2020	0.0012	0	39.59		34	0.0035	K	YAYTENTASDSEIIR	E	iTRAQ4plex (Y)	0.002000000000000.0	0.4	Quantitation summary for protein	115/114	1.02	9	1.049		116/114	1.441	9	[1.156]
GSMUA_Achr4P33230_001	Ma04_p39720	Whole genome shotgun sequence of line PN40024, scaffold_89.assembly12x (Fragment)	624	30727	31	29	7	7	22.6	4.95	84531	1	1	1	781.421	1560.83	2	1560.82	0.0037	0	68.3	31	35	4.7e-06	K	ATDTGVDPEVAAK	R			2.09	Quantitation summary for protein	115/114	0.959	28	1.097	*	116/114	0.914	28	1.139	*
GSMUA_Achr8P25670_001	Ma08_p26430	ADP,ATP carrier protein, mitochondrial	621	32426	36	29	8	7	26.2	9.86	91892	1	0	0	543.307	1626.9	3	1626.9	0.0002	1	36.21	26	34	0.0072	R	QFNGLVDVYRK	T	Deamidated (NQ)	0.00100000000.0	1.92	Quantitation summary for protein	115/114	1.171	6	1.095	*	116/114	1.588	6	1.079	*
GSMUA_Achr11P14960_001	Ma11_p13660	Prohibitin-2	620	34890	36	24	9	7	34.6	9.72	112759	1	1	0	642.716	1925.13	3	1925.12	0.0056	0	39.69		32	0.0018	R	VLTRPLPDQLPTIYR	T			1.27	Quantitation summary for protein	115/114	1.554	2	1.091		116/114	1.194	2	1.083
GSMUA_Achr9P24590_001	Ma09_p25040	Cytochrome b6-f complex iron-sulfur subunit, chloroplastic	614	25961	30	28	4	4	17.1	8.6	104172	1	1	1	594.66	1780.96	3	1780.96	0.0014	0	45.73	22	36	0.0011	K	GDPTYLVVENDK	T	iTRAQ4plex (Y)	0.000020000000.0	2.35	Quantitation summary for protein	115/114	0.729	28	1.269	*	116/114	1.138	28	1.268	*
GSMUA_Achr8P24400_001	Ma08_p25160	Serine--glyoxylate aminotransferase	612	42157	28	24	8	8	23.1	7.66	112837	1	1	0	643.657	1927.95	3	1927.95	0.0006	0	43.17		34	0.0014	K	ALSMPTGMGIVCASPK	A	2 Oxidation (M)	0.0003000300000000.0	1.29	Quantitation summary for protein	115/114	0.959	14	1.243		116/114	1.139	14	1.246	*
GSMUA_Achr5P18940_001	Ma05_p21330	Glycerate dehydrogenase	610	19026	32	26	9	6	52.9	5.81	104056	1	1	1	593.681	1778.02	3	1778.02	0.0026	0	74.17	25	33	8.6e-07	R	GPVIDEAALVEHLK	A			4.12	Quantitation summary for protein	115/114	0.918	28	1.043	*	116/114	0.945	28	[1.068]
GSMUA_Achr5P27830_001	Ma05_p30200	Putative Uncharacterized protein ycf54	606	26850	42	24	8	6	34.4	6.98	124289	1	1	1	834.431	2500.27	3	2500.26	0.0069	0	84.41	27	36	1.4e-07	R	AVAVDSDQLGSSEPAQEEKPR	R			1.55	Quantitation summary for protein	115/114	0.629	31	1.102	*	116/114	0.98	31	[1.245]
GSMUA_Achr8P06260_001	Ma08_p06120	Uncharacterized protein At1g09340, chloroplastic	604	35027	42	33	11	11	37.6	6.56	116728	1	1	1	667.364	1999.07	3	1999.07	0.0052	0	36		35	0.0098	R	KPADFTTDDMILGK	S	Oxidation (M)	0.00000000030000.0	1.7	Quantitation summary for protein	115/114	1.046	39	1.036	*	116/114	1.045	39	1.034	*
GSMUA_Achr8P08390_001	Ma08_p08130	Prohibitin-2	603	34919	36	24	8	6	29.5	9.61	112759	1	0	0	642.716	1925.13	3	1925.12	0.0056	0	39.69		32	0.0018	R	VLTRPLPDQLPTIYR	S			1.06	Quantitation summary for protein	115/114	1.591	2	1.089		116/114	1.162	2	1.01	*
GSMUA_Achr9P14680_001	Ma09_p14110	Delta-aminolevulinic acid dehydratase, chloroplastic	601	49979	32	28	9	7	23.4	6.15	110555	1	1	1	627.629	1879.87	3	1879.87	-0.001	0	53.67		31	6.8e-05	K	SQTGDEAYNDNGLVPR	A	Deamidated (NQ)	0.0000000000100000.0	0.78	Quantitation summary for protein	115/114	0.805	28	1.051	*	116/114	0.97	28	1.035	*
GSMUA_Achr6P31790_001	Ma06_p33480	Ras-related protein Rab11D	597	20306	27	23	9	8	55.4	8.49	119965	1	1	1	531.022	2120.06	4	2120.06	-0.0016	1	35.73		35	0.0091	R	AVEAGDDAASSSVPSKGER	I			2.4	Quantitation summary for protein	115/114	1.206	4	1.037	*	116/114	0.842	4	1.23
GSMUA_Achr9P02560_001	Ma09_p02500	40S ribosomal protein S14	593	22030	20	19	5	5	21.7	10.64	106694	1	1	1	605.008	1812	3	1812	0.0035	1	54.55	27	34	0.0001	R	EPKEDNVTLGPAVR	E			1.7	Quantitation summary for protein	115/114	0.602	3	1.202	*	116/114	1.017	3	1.153
GSMUA_Achr10P27350_001	Ma10_p27270	ATP synthase subunit d, mitochondrial	591	19782	33	24	9	7	53.8	4.9	122780	1	1	1	777.048	2328.12	3	2328.12	0.0019	0	82.97		34	1.6e-07	K	ISTMTADEYFENHPELK	Q	Oxidation (M)	0.00030000000000000.0	4.64	Quantitation summary for protein	115/114	1.152	14	1.08	*	116/114	1.244	14	[1.184]
GSMUA_Achr6P04950_001	Ma06_p06560	Putative Far upstream element-binding protein 1	586	78120	26	24	9	9	11.6	5.47	88811	1	1	1	798.906	1595.8	2	1595.79	0.0021	0	67.08	25	34	5.2e-06	R	SVELMGTSEQISR	A	Oxidation (M)	0.0000300000000.0	0.51	Quantitation summary for protein	115/114	0.708	6	1.088	*	116/114	0.786	6	1.068	*
GSMUA_Achr7P04280_001	Ma07_p04400	Protochlorophyllide reductase, chloroplastic	585	47013	33	30	6	6	14.6	9.22	101727	1	1	1	582.614	1744.82	3	1744.82	0.0017	0	54.34		32	5.9e-05	R	NSSAMIDGGAFDGAK	A	Deamidated (NQ); Oxidation (M)	0.100030000000000.0	0.97	Quantitation summary for protein	115/114	0.581	16	1.208	*	116/114	0.904	16	1.054	*
GSMUA_Achr5P00680_001	Ma05_p00610	Aminomethyltransferase, mitochondrial	585	48691	33	24	8	6	15.5	7.67	92555	1	1	1	545.953	1634.84	3	1634.84	0.0026	0	62.64		34	1.6e-05	R	SHSEILSSSSGEK	I			0.92	Quantitation summary for protein	115/114	1.021	13	1.082		116/114	1.455	13	1.223	*
GSMUA_Achr5P15500_001	Ma05_p15420	Cell division cycle protein 48 homolog	584	98577	41	29	17	13	15.9	5.14	75854	1	1	0	497.951	1490.83	3	1490.83	0.0016	1	45.11	33	34	0.00091	K	LAGESESNLRK	A			0.63	Quantitation summary for protein	115/114	---	0	---		116/114	---	0	---
GSMUA_Achr2P20380_001	Ma02_p22280	40S ribosomal protein S14	584	27879	22	20	5	5	17	10.52	107627	1	1	1	609.679	1826.02	3	1826.01	0.0015	1	53.44	28	34	0.00012	R	EPKEENVTLGPAVR	E			1.47	Quantitation summary for protein	115/114	0.755	5	1.199	*	116/114	1.071	5	1.201
GSMUA_Achr4P21120_001	Ma04_p27730	60S ribosomal protein L4-1	583	50811	43	36	15	13	32.5	10.5	104127	1	1	0	594.358	1780.05	3	1780.05	0.007	1	47.77	24	30	0.0002	R	KGPLIVYGTEGSK	I			1.91	Quantitation summary for protein	115/114	0.885	5	1.07	*	116/114	0.669	5	1.153	*
GSMUA_Achr4P06910_001	Ma04_p06900	Photosystem II 5 kDa protein, chloroplastic	583	17402	36	34	2	2	8.7	9.33	105829	1	1	1	600.987	1799.94	3	1799.93	0.0045	1	41.17		35	0.0029	K	KYAPICVTMPTAR	I	Oxidation (M)	0.0000000030000.0	1.43	Quantitation summary for protein	115/114	0.982	32	1.066		116/114	0.895	32	[1.081]
GSMUA_Achr2P11590_001	Ma02_p13480	ADP-ribosylation factor 1	583	22402	26	24	5	5	27.6	6.43	113038	1	1	1	645.663	1933.97	3	1933.97	0.0023	0	58.7	33	35	4.4e-05	K	QDLPNAMNAAEITDK	L	Oxidation (M)	0.000000300000000.0	2.05	Quantitation summary for protein	115/114	0.657	25	1.176	*	116/114	1.707	25	[1.087]
GSMUA_Achr2P00450_001	Ma05_p19810	photosystem II 11 kD protein, putative, expressed	582	19487	21	20	6	6	22.7	9.71	90890	1	1	1	539.318	1614.93	3	1614.93	0.0019	1	40.94	22	33	0.0018	K	KDANVAAAVAELR	E			3.18	Quantitation summary for protein	115/114	1.15	21	[1.140]		116/114	0.968	21	[1.157]
GSMUA_Achr7P15510_001	Ma07_p15390	Elongation factor 1-alpha	581	51163	35	27	7	6	15.2	9.19	87546	1	1	0	528.919	1583.73	3	1583.73	0.0002	0	49.11		30	0.00015	K	YYCTVIDAPGHR	D			0.65	Quantitation summary for protein	115/114	1.126	6	1.041	*	116/114	0.962	6	1.049
GSMUA_Achr5P03060_001	Ma05_p02960	60S ribosomal protein L4-1	581	50237	43	37	15	13	30.8	10.54	104127	1	0	0	594.358	1780.05	3	1780.05	0.007	1	47.77	24	30	0.0002	R	KGPLIVYGTEGSK	I			1.94	Quantitation summary for protein	115/114	0.803	2	1.108		116/114	0.846	2	1.038
GSMUA_Achr11P14010_001	Ma11_p12510	Probable beta-D-xylosidase 2	580	83498	25	21	9	7	10.9	6.72	84238	1	1	1	779.386	1556.76	2	1556.76	0.0022	0	62.37	24	32	1.1e-05	R	GQETPGEDPAVSAR	Y			0.47	Quantitation summary for protein	115/114	0.772	23	[1.083]		116/114	0.483	22	[1.087]
GSMUA_Achr10P07850_001	Ma10_p08890	Structural molecule, putative	579	32018	39	34	8	8	24	9.48	91059	1	1	1	539.981	1616.92	3	1616.92	-0.0006	0	45.02	33	34	0.00084	K	ELEAVGGVVDLTK	H			2.28	Quantitation summary for protein	115/114	1.182	34	1.093	*	116/114	1.079	34	[1.144]
GSMUA_Achr2P05630_001	Ma02_p07630	Ras-related protein RABA2a	579	26200	17	16	6	6	31.2	5.84	94286	1	1	1	828.921	1655.83	2	1655.82	0.0024	0	104.07		34	1.2e-09	R	AVASEDAQSYAEK	E			1.61	Quantitation summary for protein	115/114	0.938	5	1.146		116/114	0.981	4	1.024
GSMUA_Achr2P08080_001	Ma02_p09990	Putative WW domain-containing oxidoreductase	577	38803	31	28	8	6	19.7	9.08	90210	1	1	1	537.655	1609.94	3	1609.94	0.0027	0	58.91	29	32	2.4e-05	K	LANILHANELSK	H			0.77	Quantitation summary for protein	115/114	1.154	28	1.06	*	116/114	0.842	28	[1.174]
GSMUA_Achr5P00700_001	Ma05_p00630	Soluble starch synthase 3, chloroplastic/amyloplastic	576	137097	37	25	11	9	10.4	7.88	118163	1	1	1	680.027	2037.06	3	2037.06	-0.0022	0	73.96	26	35	1.6e-06	R	TLEHNGQVVLLGSAPDSR	I	Deamidated (NQ)	0.000010000000000000.0	0.33	Quantitation summary for protein	115/114	1.382	17	1.054	*	116/114	1.156	17	[1.054]
GSMUA_Achr9P22700_001	Ma09_p23200	Putative Endoplasmin homolog	573	100632	31	28	12	11	14.3	4.97	103590	1	1	1	591.297	1770.87	3	1770.87	0.0022	1	29.55		33	0.027	R	EDEKFEFADPTR	I			0.57	Quantitation summary for protein	115/114	0.855	10	1.041	*	116/114	0.961	10	1.037	*
GSMUA_Achr9P16650_001	Ma09_p15950	30S ribosomal protein S1, chloroplastic	573	48828	37	29	15	12	31.8	5.29	109499	1	1	1	621.023	1860.05	3	1860.04	0.0017	0	40.15	31	34	0.0027	R	VSDISTVLQPGDTLK	V			1.84	Quantitation summary for protein	115/114	0.857	32	1.109	*	116/114	1.192	32	[1.093]
GSMUA_Achr5P06890_001	Ma05_p06640	Ras-related protein Rab7	572	25626	31	26	6	6	25.5	5.18	103740	1	1	1	592.003	1772.99	3	1772.98	0.004	1	36.32		34	0.007	K	TSLMNQYVNKK	F	Oxidation (M)	0.00030000000.0	1.66	Quantitation summary for protein	115/114	0.993	21	1.03		116/114	0.955	21	1.074	*
GSMUA_Achr3P04110_001	Ma03_p03930	Chlorophyll a-b binding protein 8, chloroplastic	568	31880	57	40	4	4	13.9	8.96	93006	1	1	1	821.402	1640.79	2	1640.79	0.0026	0	60.42	30	32	1.8e-05	R	FQDWANPGSMGK	Q	Oxidation (M)	0.000000000300.0	1.98	Quantitation summary for protein	115/114	1.057	43	[1.163]		116/114	1.088	43	[1.070]
GSMUA_Achr11P03090_001	Ma11_p02980	Fasciclin-like arabinogalactan protein 8	567	46746	16	15	7	7	16.2	6.17	87039	1	1	1	790.881	1579.75	2	1579.74	0.0023	0	83.97	30	31	6.1e-08	R	GDDVSLDTGVDTSR	V			0.61	Quantitation summary for protein	115/114	0.818	16	1.068	*	116/114	1.041	16	1.053	*
GSMUA_Achr7P04540_001	Ma07_p04640	Cell division cycle protein 48 homolog	565	96022	42	29	19	14	17.8	5.27	75854	1	0	0	497.951	1490.83	3	1490.83	0.0016	1	45.11	33	34	0.00091	K	LAGESESNLRK	A			0.71	Quantitation summary for protein	115/114	1.126	3	1.062		116/114	1.067	3	1.079
GSMUA_Achr5P16500_001	Ma05_p19400	Putative Outer membrane lipoprotein blc	565	23724	39	29	7	7	37.4	5.69	123267	1	1	1	600.061	2396.21	4	2396.21	0.0071	1	35.58		35	0.011	K	TPQADPPPEEESAPEDKK	G			3.26	Quantitation summary for protein	115/114	1.201	35	1.083	*	116/114	1.104	35	1.073	*
GSMUA_Achr8P32240_001	Ma08_p32540	rhodanese-like domain containing protein, putative, expressed	563	47198	40	31	7	7	20.9	4.73	116771	1	1	1	668	2000.98	3	2000.98	-0.0012	0	56.61	25	34	6.1e-05	R	LSDTSDVTNNGFSDLK	E	Deamidated (NQ)	0.0000000001000000.0	0.97	Quantitation summary for protein	115/114	1.017	36	1.042	*	116/114	1.241	36	1.052	*
GSMUA_Achr10P19170_001	Ma10_p19170	14-3-3-like protein	562	25341	45	34	11	10	39	4.73	97925	1	1	0	567.325	1698.95	3	1698.95	0.0009	1	42.79		34	0.0015	R	KDAAESTLAAYK	S			3.43	Quantitation summary for protein	115/114	0.951	5	1.068		116/114	1.735	5	1.177	*
GSMUA_Achr8P22550_001	Ma08_p23260	ATP synthase subunit b~, chloroplastic	562	15272	50	27	5	4	36.7	4.97	120182	1	1	1	711.757	2132.25	3	2132.24	0.0067	1	76.07		29	2.3e-07	K	ALDSQIAALSDEIVKK	V			6.41	Quantitation summary for protein	115/114	1.303	28	1.137	*	116/114	1.514	29	[1.354]
GSMUA_Achr9P09130_001	Ma09_p08770	Putative Uncharacterized protein sll1770	561	92043	27	23	10	9	11.3	8.94	104485	1	1	1	595.669	1783.98	3	1783.98	0.0058	1	43.65		34	0.0013	K	KGGEQPQVSVTPGGR	W			0.52	Quantitation summary for protein	115/114	0.699	13	1.083	*	116/114	0.895	14	[1.032]
GSMUA_Achr1P11860_001	Ma01_p05430	Guanine nucleotide-binding protein subunit beta-like protein	561	32119	15	14	4	4	19	6.64	116944	1	1	1	669.729	2006.16	3	2006.16	0.0016	0	36.64	22	31	0.0032	K	TIVQDLKPETTTTK	N			0.48	Quantitation summary for protein	115/114	1.017	12	1.05		116/114	1.018	13	1.062
GSMUA_Achr4P26800_001	Ma04_p33370	Cell division cycle protein 48 homolog	560	98392	40	28	17	13	15.9	5.14	75854	1	0	0	497.951	1490.83	3	1490.83	0.0016	1	45.11	33	34	0.00091	K	LAGESESNLRK	A			0.63	Quantitation summary for protein	115/114	---	1	---		116/114	---	1	---
GSMUA_Achr2P15480_001	Ma02_p17270	Peroxidase 52	560	136863	25	22	7	7	6.6	8.52	100175	1	1	1	860.938	1719.86	2	1719.86	0.0035	0	81.83		34	1.8e-07	K	MGNISPLTGSQGEIR	L	Deamidated (NQ); Oxidation (M)	0.300000000010000.0	0.24	Quantitation summary for protein	115/114	1.083	7	1.105		116/114	1.113	7	1.068	*
GSMUA_Achr6P21030_001	Ma06_p22340	Photosystem I reaction center subunit XI, chloroplastic	559	25683	23	19	2	2	10.4	9.74	95770	1	1	1	558.634	1672.88	3	1672.88	0.0034	0	60.32		34	2.9e-05	K	EGEPSTAPTLTLTGR	K			0.44	Quantitation summary for protein	115/114	1.203	19	[1.380]		116/114	1.379	19	[1.168]
GSMUA_Achr10P00900_001	Ma10_p05550	Heat shock cognate 70 kDa protein	558	59290	51	33	13	10	27.2	5.08	125112	1	1	1	741.323	2961.27	4	2961.27	-0.0019	0	70.65		27	5e-07	K	MYQGAGADMAGEMDDDVPAAGGSGAGPK	I	3 Oxidation (M)	0.3000000030003000000000000000.0	1.64	Quantitation summary for protein	115/114	0.886	6	1.101	*	116/114	1.011	6	1.052
GSMUA_Achr1P16300_001	Ma01_p09620	Epimerase family protein slr1223	558	42631	34	33	9	9	21.7	9.19	68700	1	1	1	716.82	1431.63	2	1431.62	0.0014	0	50.7		26	3.7e-05	R	SGNDYLSEVCR	E			1.27	Quantitation summary for protein	115/114	1.098	27	[1.036]		116/114	1.157	27	1.053	*
GSMUA_Achr11P07410_001	Ma11_p07100	expressed protein	556	81134	28	24	13	11	19.9	5.35	122031	1	1	1	754.033	2259.08	3	2259.07	0.0029	1	62.2		33	1.5e-05	K	AAQEDETPRLDAEEDAVTR	E			0.74	Quantitation summary for protein	115/114	0.99	25	1.034		116/114	0.989	25	1.049
GSMUA_Achr1P18580_001	Ma01_p11860	Peptidyl-prolyl cis-trans isomerase	556	15145	17	17	4	4	37.2	6.81	93276	1	0	0	548.96	1643.86	3	1643.85	0.0041	0	55.3	28	35	0.0001	K	HTGPGVLSMANAGK	N	Deamidated (NQ); Oxidation (M)	0.00000000301000.0	2.38	Quantitation summary for protein	115/114	0.984	8	1.067		116/114	0.897	8	1.077	*
GSMUA_Achr10P30450_001	Ma10_p30390	Elongation factor 1-alpha	555	34351	24	21	5	4	15.1	8.66	53476	1	0	0	657.851	1313.69	2	1313.69	0.0023	0	46.54		33	0.00053	R	STNLDWYK	G			0.91	Quantitation summary for protein	115/114	---	0	---		116/114	---	0	---
GSMUA_Achr7P03130_001	Ma07_p03200	Prohibitin-2	553	34397	34	22	8	6	30	9.19	112759	1	0	1	642.716	1925.13	3	1925.12	0.0056	0	39.69		32	0.0018	R	VLTRPIPDQLPTIYR	T			1.09	Quantitation summary for protein	115/114	1.245	7	1.063	*	116/114	1.049	7	1.045	*
GSMUA_Achr5P06220_001	Ma05_p05990	Putative MAR-binding filament-like protein 1-1	551	104223	36	27	20	16	20.1	5.48	109322	1	1	1	620.343	1858.01	3	1858	0.0011	1	45.95		35	0.00084	K	LSLSENESEYKK	L			0.69	Quantitation summary for protein	115/114	0.992	28	[1.028]		116/114	0.935	28	1.03	*
GSMUA_Achr2P14320_001	Ma02_p16130	Isoflavone reductase homolog	551	37373	25	22	7	7	20.5	6.1	84031	1	1	1	778.872	1555.73	2	1555.73	0.0027	0	68.17		31	2.2e-06	R	YLPSEFGNDVDR	S	Deamidated (NQ)	0.000000010000.0	1.15	Quantitation summary for protein	115/114	1.301	19	1.076	*	116/114	1.621	19	1.067	*
GSMUA_Achr9P08260_001	Ma09_p07910	Putative Probable gibberellin receptor GID1L3	550	26736	30	25	7	5	30.5	9.41	76768	1	1	1	500.616	1498.83	3	1498.83	0.0012	0	30.36	26	34	0.029	R	SLTSPPLPWTTR	L			1.88	Quantitation summary for protein	115/114	1.25	27	1.119	*	116/114	1.262	27	1.115	*
GSMUA_Achr8P30650_001	Ma08_p31110	Whole genome shotgun sequence of line PN40024, scaffold_8.assembly12x (Fragment)	550	24352	29	20	6	5	28.9	5.4	88219	1	1	1	530.655	1588.94	3	1588.94	0.0037	0	39.66	29	31	0.0017	K	LSASLISAANVQK	A			1.17	Quantitation summary for protein	115/114	1.106	22	1.102	*	116/114	0.937	22	[1.106]
GSMUA_Achr11P22610_001	Ma11_p20970	60S ribosomal protein L8	549	31061	29	27	7	7	25.3	11.16	119846	1	1	0	707.011	2118.01	3	2118.01	0.0023	0	57.59		34	4.6e-05	R	ASGDYAIVISHNPDNGTSR	I	Deamidated (NQ)	0.0000000000000010000.0	1.25	Quantitation summary for protein	115/114	0.897	8	1.073	*	116/114	0.822	8	1.039	*
GSMUA_Achr4P25010_001	Ma04_p31580	Photosystem I reaction center subunit IV, chloroplastic	548	15978	68	41	2	2	20.3	10.11	117994	1	1	1	677.697	2030.07	3	2030.07	0.0018	0	84.55		35	1.3e-07	R	AGEASAPPPAPPAAGEGPAK	A			0.78	Quantitation summary for protein	115/114	0.811	3	1.128		116/114	0.788	3	[1.190]
GSMUA_Achr10P14230_001	Ma10_p14330	Putative mitochondrial 2-oxoglutarate/malate carrier protein	546	34941	46	38	6	6	23	9.72	117763	1	1	0	676.069	2025.19	3	2025.18	0.003	0	37.87		30	0.0017	K	AVEANDGKPLPLLQK	A	Deamidated (NQ)	0.000010000000000.0	2.25	Quantitation summary for protein	115/114	1.161	8	1.113	*	116/114	1.017	8	1.051
GSMUA_Achr10P00370_001	Ma10_p05100	Magnesium-protoporphyrin IX monomethyl ester [oxidative] cyclase, chloroplastic	546	52053	44	35	11	9	28.7	8.86	118734	1	1	0	688.058	2061.15	3	2061.15	0.003	1	60.92		34	2e-05	R	IFPAVLDVENPEFKR	K			1.36	Quantitation summary for protein	115/114	0.551	17	[1.355]		116/114	0.939	17	[1.413]
GSMUA_Achr9P15320_001	Ma09_p14720	Ferredoxin--nitrite reductase, chloroplastic (Fragment)	546	73290	30	23	12	11	18.9	5.77	107857	1	1	1	611.683	1832.03	3	1832.02	0.0013	1	48.83	30	34	0.00036	R	LKLPNGVTTSEQTR	Y	Deamidated (NQ)	0.00001000000000.0	0.77	Quantitation summary for protein	115/114	0.972	26	1.064	*	116/114	1.067	26	[1.042]
GSMUA_Achr8P16730_001	Ma08_p18700	Hypothetical protein	544	30735	16	16	5	5	18.4	8.3	87372	1	1	1	528.271	1581.79	3	1581.79	0.0032	0	54.16	25	34	0.00011	R	AVAQYAAEDGNGK	A	Deamidated (NQ)	0.0000000000100.0	1.05	Quantitation summary for protein	115/114	0.871	16	1.118	*	116/114	0.87	15	1.031	*
GSMUA_Achr8P30130_001	Ma08_p30610	Aldehyde dehydrogenase family 3 member H1	542	57313	30	26	10	10	17.4	8.07	95563	1	1	1	557.681	1670.02	3	1670.01	0.0079	0	35.86	23	28	0.002	K	SKPLAAYLFTK	D			0.95	Quantitation summary for protein	115/114	1.141	4	1.092		116/114	0.864	3	1.03	*
GSMUA_Achr6P05140_001	Ma06_p06770	Uncharacterized protein At2g34160	542	16285	28	27	5	5	24	5.27	91817	1	1	1	813.893	1625.77	2	1625.77	0.0015	0	90.28	28	32	1.5e-08	K	IMTSTVDVNDESR	G	Oxidation (M)	0.0300000000000.0	2.1	Quantitation summary for protein	115/114	0.926	3	1.205		116/114	1.091	3	1.163
GSMUA_Achr3P04210_001	Ma03_p04040	Ras-related protein Rab-2-B	542	25119	21	17	9	9	45	6.96	117106	1	1	1	671.013	2010.02	3	2010.01	0.0011	0	44.14	26	35	0.0015	K	IQDGVFDVSNESNGIK	V	Deamidated (NQ)	0.0000000000001000.0	2.96	Quantitation summary for protein	115/114	1.177	4	1.074	*	116/114	0.958	4	1.075
GSMUA_Achr8P27540_001	Ma08_p28140	Dynamin-related protein 5A	541	74563	24	20	12	11	19	7.64	108710	1	1	1	616.317	1845.93	3	1845.93	0.0012	0	40.45		35	0.0029	K	QLGSLLDEDPAIMER	R	Oxidation (M)	0.000000000000300.0	0.61	Quantitation summary for protein	115/114	1.063	10	1.056	*	116/114	1.211	10	1.039	*
GSMUA_Achr6P33840_001	Ma06_p35790	Alpha-glucan phosphorylase, H isozyme	540	102563	49	27	14	11	15.4	6.09	119038	1	1	1	692.053	2073.14	3	2073.14	0.0027	0	63.45	26	34	1.4e-05	R	TVAYTNHTVLPEALEK	W			0.5	Quantitation summary for protein	115/114	1.1	37	1.048	*	116/114	1.121	37	[1.044]
GSMUA_Achr11P06100_001	Ma11_p05860	Hypothetical protein	534	43125	57	35	12	11	29.5	9.52	83317	1	1	1	517.912	1550.72	3	1550.71	0.0029	0	37.26		30	0.0023	K	SAHICSSMGPSIR	L	Oxidation (M)	0.0000000300000.0	1.61	Quantitation summary for protein	115/114	1.04	29	1.051	*	116/114	0.893	29	1.052	*
GSMUA_Achr10P13800_001	Ma10_p13930	Putative Fructokinase-2	534	64951	21	16	9	7	15.3	6.95	94439	1	1	1	553.626	1657.86	3	1657.85	0.0046	1	74.4	28	35	1.3e-06	K	KTPEDEAAAEGPR	M			0.48	Quantitation summary for protein	115/114	0.887	17	1.05	*	116/114	0.989	17	1.051
GSMUA_Achr4P26420_001	Ma04_p32990	L11 domain containing ribosomal protein, putative, expressed	534	26479	22	18	6	4	23.3	9.94	83302	1	1	1	775.962	1549.91	2	1549.91	0.0024	0	89.39	29	32	2e-08	K	ATPAPPVGPALGSK	G			1.04	Quantitation summary for protein	115/114	0.916	18	1.096	*	116/114	0.965	18	[1.096]
GSMUA_Achr6P10890_001	Ma06_p12350	Sucrose synthase 2	533	99852	54	41	19	15	19.9	5.97	101778	1	1	1	582.657	1744.95	3	1744.95	0.0042	0	77.1	32	35	6.6e-07	K	SVPLAVDGEAINGSK	-	Deamidated (NQ)	0.000000000001000.0	1.03	Quantitation summary for protein	115/114	0.98	6	1.125		116/114	1.294	6	1.087	*
GSMUA_Achr4P01720_001	Ma04_p01620	Ras-related protein Rab-2-B	533	29820	21	16	8	7	31.6	7.66	101319	1	0	0	580.644	1738.91	3	1738.91	0.0015	1	36.15	24	36	0.0097	R	RAVSTEEGEQFAK	E			1.88	Quantitation summary for protein	115/114	1.027	3	1.144		116/114	0.943	3	1.108
GSMUA_Achr6P31940_001	Ma06_p33620	Chlorophyll a-b binding protein 6A, chloroplastic	532	28332	52	28	5	3	12	5.84	90361	1	0	0	403.712	1610.82	4	1610.82	0.005	1	26.34	22	34	0.068	R	YKESELIHCR	W			1.18	Quantitation summary for protein	115/114	---	0	---		116/114	---	0	---
GSMUA_Achr11P13980_001	Ma11_p12480	Probable protein disulfide-isomerase A6	530	45923	29	24	11	10	19.3	5.67	111512	1	1	1	637.361	1909.06	3	1909.06	0.0061	1	55.55	27	34	8.3e-05	R	KAILSQMEEEVGK	L	Oxidation (M)	0.0000003000000.0	1.14	Quantitation summary for protein	115/114	0.955	12	1.07	*	116/114	0.879	12	1.088	*
GSMUA_Achr11P19930_001	Ma11_p18350	NAD(P)H-quinone oxidoreductase subunit N	526	84510	32	25	5	5	6.8	5.5	110966	1	1	1	474.248	1892.96	4	1892.96	0.0005	0	29.88		35	0.037	K	ALAVYSPHEGGYEGR	Y	iTRAQ4plex (Y)	0.000020000000000.0	0.26	Quantitation summary for protein	115/114	1.159	27	1.114	*	116/114	0.928	27	1.127	*
GSMUA_Achr4P05810_001	Ma04_p05870	Unknown protein DS12 from 2D-PAGE of leaf, chloroplastic	526	32621	28	25	7	7	28.7	4.88	124303	1	1	1	836.085	2505.23	3	2505.23	-0.0003	0	42.68	28	35	0.0019	R	AASPTTVEDGSSNETDTIPTPK	V			1.39	Quantitation summary for protein	115/114	1.052	15	1.167		116/114	0.97	13	1.06
GSMUA_Achr2P12670_001	Ma02_p14500	37 kDa inner envelope membrane protein, chloroplastic	526	30745	21	15	6	4	29	8.59	111544	1	1	1	637.687	1910.04	3	1910.04	0.0034	0	52.25		35	0.0002	K	NVTILDQSPHQLEK	A	Deamidated (NQ)	0.00000000001000.0	1.52	Quantitation summary for protein	115/114	1.016	18	1.109		116/114	1.201	18	1.098	*
GSMUA_Achr10P20060_001	Ma10_p20060	Putative Fruit protein pKIWI502	523	32756	23	21	4	4	14.8	9.01	78283	1	1	1	756.948	1511.88	2	1511.88	0.0021	0	72.34	31	32	1e-06	R	VIPVLSQPDEK	W			1.17	Quantitation summary for protein	115/114	1.004	21	1.031		116/114	0.964	21	[1.030]
GSMUA_Achr3P31800_001	Ma03_p33010	Putative Whole genome shotgun sequence of line PN40024, scaffold_28.assembly12x (Fragment)	522	27871	25	22	7	7	20.9	9.19	109226	1	1	1	619.952	1856.83	3	1856.83	0.0068	0	71.9		30	7.5e-07	K	QDYDACNGGNPIQK	L	Deamidated (NQ)	0.00000010000000.0	1.76	Quantitation summary for protein	115/114	1.077	23	1.063	*	116/114	1.148	23	[1.097]
GSMUA_Achr1P14430_001	Ma01_p07950	Glycine dehydrogenase [decarboxylating], mitochondrial	522	113647	28	24	6	5	6.3	6.83	120148	1	0	0	711.362	2131.07	3	2131.06	0.003	0	63.4	25	35	1.6e-05	K	TFCIPHGGGGPGMGPIGVK	K	Oxidation (M)	0.0000000000003000000.0	0.29	Quantitation summary for protein	115/114	1.658	13	[1.102]		116/114	1.37	13	[1.136]
GSMUA_Achr3P14360_001	Ma03_p14690	Catalase isozyme A	519	60704	68	32	8	6	16.7	6.4	113606	1	1	1	486.289	1941.13	4	1941.12	0.0066	0	28.65		31	0.018	K	FPDVIHAFKPNPK	S			0.45	Quantitation summary for protein	115/114	0.949	10	1.096		116/114	1.399	10	[1.078]
GSMUA_Achr4P08210_001	Ma04_p08250	plasminogen activator inhibitor 1 RNA-binding protein, putative, expressed	518	45748	17	16	6	5	21.5	7.72	123132	1	1	1	787.416	2359.23	3	2359.22	0.0035	1	52.54		36	0.00023	K	QVEPEEVPSSDVNKENK	E			0.42	Quantitation summary for protein	115/114	0.935	15	1.117	*	116/114	0.892	15	1.035	*
GSMUA_Achr7P20440_001	Ma07_p22000	Serine--glyoxylate aminotransferase	516	47418	28	23	9	8	22.4	7.66	118245	1	1	1	681.394	2041.16	3	2041.16	0.0006	0	47.22		32	0.00036	R	NHLFVPGPVNIPEPVIR	A			1.1	Quantitation summary for protein	115/114	1	13	1.08		116/114	1.084	13	1.102	*
GSMUA_Achr2P16710_001	Ma02_p18490	V-type proton ATPase subunit B2	516	57657	32	21	8	7	12.9	5.05	109067	1	1	1	618.008	1851	3	1851	0.004	0	66.13		35	8.9e-06	K	AVVQVFEGTSGIDNK	Y			0.65	Quantitation summary for protein	115/114	1.068	29	1.059	*	116/114	1.092	29	1.05	*
GSMUA_Achr8P06120_001	Ma08_p05970	50S ribosomal protein L3-1, chloroplastic	512	27346	15	14	5	5	27.5	10.4	100875	1	1	0	577.621	1729.84	3	1729.84	0.0029	0	77.6	32	34	4.8e-07	K	TAATDGYDAVQVGYR	R			1.24	Quantitation summary for protein	115/114	---	1	---		116/114	---	1	---
GSMUA_Achr7P01110_001	Ma07_p01110	ERD4 protein, putative, expressed	512	81710	33	32	12	12	14.5	9.16	78551	1	1	1	505.942	1514.8	3	1514.8	0.0035	0	47.74	27	34	0.0005	R	DIPAAPPGQSMK	D	Oxidation (M)	0.000000000030.0	0.73	Quantitation summary for protein	115/114	1.047	32	1.052	*	116/114	1.124	32	1.104	*
GSMUA_Achr6P34270_001	Ma06_p36220	Ras-related protein ARA-3	511	26496	27	18	10	6	38.9	7.6	116203	1	1	1	663.377	1987.11	3	1987.11	0.0033	0	91.34	26	33	1.8e-08	K	INKPDQAAAEGTAAAK	S			2.27	Quantitation summary for protein	115/114	1.194	4	1.144		116/114	1.145	4	1.055	*
GSMUA_Achr11P11870_001	Ma11_p10470	Aldehyde dehydrogenase family 3 member H1	510	59487	30	28	10	10	20.9	8.65	116781	1	1	1	668.05	2001.13	3	2001.12	0.0051	0	47.71	31	33	0.00036	K	VVEGSIPETTALLEQK	W			0.81	Quantitation summary for protein	115/114	1.253	13	[1.082]		116/114	1.174	13	1.062	*
GSMUA_Achr3P24710_001	Ma03_p25910	50S ribosomal protein L3-1, chloroplastic	510	23825	15	14	5	5	31.1	10.39	100875	1	0	0	577.621	1729.84	3	1729.84	0.0029	0	77.6	32	34	4.8e-07	K	TAATDGYDAVQVGYR	R			1.51	Quantitation summary for protein	115/114	---	1	---		116/114	---	1	---
GSMUA_Achr2P17110_001	Ma02_p18850	Uncharacterized protein At2g34160	510	16403	31	29	6	6	34.4	5.44	117922	1	1	1	677.011	2028.01	3	2028.01	0.004	1	33.91		35	0.014	K	TEKFEELMAAAAEER	D	Oxidation (M)	0.000000030000000.0	2.08	Quantitation summary for protein	115/114	1.19	4	1.095	*	116/114	1.246	4	1.029	*
GSMUA_Achr6P26600_001	Ma06_p28320	Dynamin-related protein 5A	508	74601	24	22	11	10	17.9	7.64	110559	1	1	1	627.633	1879.88	3	1879.88	0.0003	0	46.53	24	32	0.0004	K	QLGSMLDEDPAIMER	R	2 Oxidation (M)	0.000030000000300.0	0.61	Quantitation summary for protein	115/114	1.121	12	1.05	*	116/114	1.272	12	1.047	*
GSMUA_Achr8P24080_001	Ma08_p24810	Putative Long-chain-fatty-acid--CoA ligase 1	506	80404	25	21	10	9	14.3	6.68	81160	1	1	1	768.914	1535.81	2	1535.81	0.0027	0	79.26	30	35	3.8e-07	R	AAVLEDMDALGK	Q	Oxidation (M)	0.000000300000.0	0.62	Quantitation summary for protein	115/114	0.992	24	1.034		116/114	1.055	24	[1.046]
GSMUA_Achr11P04190_001	Ma11_p03950	Putative Cytochrome P450 97B2	505	69295	27	19	10	8	15.8	7.57	89891	1	1	1	804.432	1606.85	2	1606.84	0.0053	0	75.99		34	7.9e-07	R	AQVDDVLPGDYK	V			0.66	Quantitation summary for protein	115/114	0.863	22	1.061	*	116/114	0.922	22	[1.062]
GSMUA_Achr11P15900_001	Ma11_p16160	Protoporphyrinogen oxidase, chloroplastic	503	61728	25	22	9	8	15.7	8.85	95932	1	1	1	838.479	1674.94	2	1674.94	0.0029	0	95.93		34	7.7e-09	K	LEQNGGSIIGGTIK	A	Deamidated (NQ)	0.00010000000000.0	0.68	Quantitation summary for protein	115/114	0.791	24	1.119	*	116/114	0.917	24	[1.139]
GSMUA_Achr2P22460_001	Ma02_p24300	Probable plastid-lipid-associated protein 4, chloroplastic	503	29717	35	30	8	8	27.3	9.65	117305	1	1	1	672.338	2013.99	3	2013.98	0.0076	1	48.34	25	34	0.00041	R	GADATPDDQERIDQIAR	E			1.34	Quantitation summary for protein	115/114	1.181	32	1.088	*	116/114	1.016	32	[1.215]
GSMUA_Achr6P26770_001	Ma06_p28490	Putative expressed protein	502	17383	11	10	2	2	17.2	9.13	108254	1	1	1	920.975	1839.93	2	1839.93	0.0045	0	139.89	35	35	3.5e-13	K	AIGDSSDTSSDASIVK	D			1.03	Quantitation summary for protein	115/114	1.005	10	1.162		116/114	1.262	10	1.093	*
GSMUA_Achr3P28100_001	Ma03_p29390	Putative Heat shock protein 90	502	100991	23	22	8	8	9.8	5	99608	1	0	0	858.424	1714.83	2	1714.83	0.0027	0	72.45		33	1.3e-06	K	AQTLGDTSSLEFMR	G	Oxidation (M)	0.00000000000030.0	0.38	Quantitation summary for protein	115/114	0.952	4	1.061		116/114	0.93	4	1.035	*
GSMUA_Achr2P06640_001	Ma02_p08580	Elongation factor 1-delta	502	39022	27	16	6	4	20.5	4.79	121772	1	1	1	748.063	2241.17	3	2241.16	0.0044	0	68.33		35	5.2e-06	K	IESSAPVVEEAPSPAIDDK	K			0.92	Quantitation summary for protein	115/114	1.711	20	[1.168]		116/114	2.061	20	1.076	*
GSMUA_AchrUn_randomP18990_001	Ma06_p24480	Uroporphyrinogen decarboxylase 2, chloroplastic	499	47567	19	17	4	4	8.7	6.21	91801	1	1	1	542.663	1624.97	3	1624.96	0.0037	0	59.91		31	1.3e-05	K	VASVTEPLLLNAVR	G			0.4	Quantitation summary for protein	115/114	0.805	17	[1.066]		116/114	1.035	17	1.038	*
GSMUA_Achr3P30570_001	Ma03_p31770	Hypothetical protein	499	17588	23	19	4	4	16.5	6.6	123425	2	0	1	804.702	2411.08	3	2411.06	0.0267	1	52.19		31	8.1e-05	R	DEQSMRDAIEGMNGQNLDGR	N	2 Oxidation (M)	0.00003000000300000000.0	1.41	Quantitation summary for protein	115/114	0.878	14	1.079	*	116/114	0.801	14	[1.178]
GSMUA_Achr11P16330_001	Ma11_p14890	T-complex protein 1 subunit alpha	498	66343	21	17	12	10	21.2	5.78	103930	1	1	0	592.987	1775.94	3	1775.93	0.0054	0	58.33	29	35	5.3e-05	R	NNLEAGVIEPAMSK	V	Oxidation (M)	0.00000000000300.0	0.79	Quantitation summary for protein	115/114	0.986	11	1.044		116/114	0.947	11	1.037	*
GSMUA_AchrUn_randomP25450_001	Ma05_p16500	ribosomal protein S2, putative, expressed	497	38847	22	21	4	4	14.7	5.14	120945	1	1	0	731.694	2192.06	3	2192.06	-0.0006	0	74.22		34	1.2e-06	R	HTPGTFTNQLQTSFSEPR	L	Deamidated (NQ)	0.000000010000000000.0	0.5	Quantitation summary for protein	115/114	1.289	9	1.057	*	116/114	1.037	9	1.049
GSMUA_Achr5P03660_001	Ma05_p03450	phosphoribulokinase/Uridine kinase family protein, expressed	497	54402	45	24	8	8	16.1	8.27	110016	1	0	0	623.677	1868.01	3	1868	0.0037	0	42.18	25	35	0.0022	R	KPDFDAYIDPQK	Q			0.8	Quantitation summary for protein	115/114	1.063	12	1.069	*	116/114	1.431	13	[1.238]
GSMUA_Achr10P13820_001	Ma10_p13950	Putative Mitochondrial import inner membrane translocase subunit TIM22	496	28845	44	32	7	3	27.3	9.52	111646	1	1	1	638.336	1911.98	3	1911.98	0.0025	0	27.75	29	35	0.06	K	FSQPPADDVLYSGTK	R			0.93	Quantitation summary for protein	115/114	1.064	14	1.066	*	116/114	0.993	14	1.04
GSMUA_Achr7P19110_001	Ma07_p20510	14-3-3-like protein 16R	496	24224	33	28	7	7	25.6	4.63	103933	1	1	0	592.99	1775.95	3	1775.94	0.0072	1	43.17	26	35	0.0017	R	KDAAENTFSAYK	A			1.82	Quantitation summary for protein	115/114	1.299	6	1.072	*	116/114	0.819	6	1.063	*
GSMUA_Achr2P06690_001	Ma02_p08640	NADH-ubiquinone oxidoreductase 75 kDa subunit, mitochondrial	496	80089	35	25	10	8	15.8	6.12	104884	1	1	0	597.979	1790.91	3	1790.91	0.0016	0	39.28	27	35	0.004	K	GTETIDVTDAVGSNIR	I			0.62	Quantitation summary for protein	115/114	1.116	10	1.071	*	116/114	1.05	10	1.106
GSMUA_Achr5P02000_001	Ma05_p01950	Malate dehydrogenase, glyoxysomal	495	40509	19	15	6	4	19.1	8.75	101703	1	1	1	582.312	1743.91	3	1743.91	0.0064	0	41.2		35	0.0026	K	AGAGSATLSMAYAAAK	F	Oxidation (M)	0.0000000003000000.0	0.87	Quantitation summary for protein	115/114	1.032	3	1.035		116/114	0.888	3	1.052
GSMUA_Achr3P03580_001	Ma03_p03390	Peroxidase 52	495	35024	19	15	5	4	18.2	8.83	95840	1	1	1	837.953	1673.89	2	1673.89	0.0015	0	64.07	28	35	1.3e-05	K	MGNISPLLGSAGEIR	L	Oxidation (M)	0.300000000000000.0	1.25	Quantitation summary for protein	115/114	1.126	13	1.147	*	116/114	1.2	12	1.06	*
GSMUA_Achr9P31000_001	Ma09_p31530	Hypothetical protein	493	126630	34	26	11	11	9.7	4.62	88780	1	1	1	798.878	1595.74	2	1595.74	0.0019	0	87.39	27	31	2.4e-08	K	VDTASDGETVSSER	S			0.47	Quantitation summary for protein	115/114	0.784	5	1.151	*	116/114	1.053	5	1.025	*
GSMUA_Achr8P26670_001	Ma08_p27400	Carotenoid isomerase, chloroplastic	493	63452	31	28	10	10	15	6.58	114355	1	1	1	652.321	1953.94	3	1953.93	0.0067	1	35		33	0.0077	K	MDDLPEEEKNFQR	I	Oxidation (M)	0.3000000000000.0	0.74	Quantitation summary for protein	115/114	0.914	28	[1.093]		116/114	1.021	28	[1.066]
GSMUA_Achr4P31780_001	Ma04_p38310	Uncharacterized oxidoreductase At1g06690, chloroplastic	492	43762	28	23	9	7	18.9	8.66	79753	1	1	1	508.62	1522.84	3	1522.83	0.0029	1	34.16	28	35	0.014	R	IEEVGQNYRK	T			1.4	Quantitation summary for protein	115/114	0.812	25	[1.095]		116/114	0.799	25	[1.195]
GSMUA_Achr7P05700_001	Ma07_p05800	deoxyribodipyrimidine photolyase family protein, expressed	489	91373	31	23	10	7	12.5	8.98	92005	1	1	1	543.622	1627.84	3	1627.84	0.0026	1	43.57	25	35	0.0015	K	GKETSSTFNNVR	S	Deamidated (NQ)	0.000000001000.0	0.47	Quantitation summary for protein	115/114	0.945	27	1.044	*	116/114	1.196	27	[1.085]
GSMUA_Achr3P15540_001	Ma00_p00110	Ras-related protein Rab11B	488	26121	21	18	7	6	29.6	5.64	93451	1	1	0	549.627	1645.86	3	1645.86	0.0048	1	29.05	28	35	0.042	R	FTRNEFSLESK	S	Deamidated (NQ)	0.00010000000.0	1.96	Quantitation summary for protein	115/114	---	0	---		116/114	---	0	---
GSMUA_Achr8P16590_001	Ma08_p18860	T-complex protein 1 subunit eta	487	71176	41	34	11	10	16.8	6.65	110324	1	1	0	626.325	1875.95	3	1875.95	0.0057	0	40.49	23	35	0.0031	K	NSTIVPGGGAIDMELSR	Y	Oxidation (M)	0.00000000000030000.0	0.64	Quantitation summary for protein	115/114	0.991	22	1.033		116/114	1.057	22	1.07	*
GSMUA_Achr5P28130_001	Ma05_p30480	Putative 6-phosphofructo-2-kinase/fructose-2,6-biphosphatase	487	90402	25	20	11	10	15	6.72	92339	1	1	0	544.672	1630.99	3	1630.99	0.004	0	49.9	24	28	7.8e-05	R	TILTASPIVGFPK	I			0.65	Quantitation summary for protein	115/114	0.869	13	1.059	*	116/114	0.906	13	1.087	*
GSMUA_Achr5P17450_001	Ma05_p18200	30S ribosomal protein S5, chloroplastic	487	35346	26	23	9	9	23.2	9.34	115468	1	1	1	657.043	1968.11	3	1968.11	0.001	0	47.54		33	0.00043	K	VMLRPASPGTGVIAGGAVR	I	Oxidation (M)	0.0300000000000000000.0	1.94	Quantitation summary for protein	115/114	0.723	26	[1.053]		116/114	0.92	26	1.073	*
GSMUA_Achr4P12620_001	Ma04_p12620	Unknown protein DS12 from 2D-PAGE of leaf, chloroplastic	487	33076	22	19	6	6	17	5.11	96850	1	1	1	562.661	1684.96	3	1684.96	0.0016	1	52.56	26	34	0.00016	R	KVDDPELLEAIR	L			1.15	Quantitation summary for protein	115/114	1.286	9	1.039	*	116/114	1.132	9	1.046	*
GSMUA_Achr10P27970_001	Ma10_p27940	Putative Far upstream element-binding protein 2	486	75465	23	23	8	8	10.2	5.59	96195	1	1	1	560.321	1677.94	3	1677.94	0.0021	0	48.45		34	0.00041	R	SVELIGTSEQISK	A			0.41	Quantitation summary for protein	115/114	1.051	2	1.019		116/114	1.007	2	1.001
GSMUA_Achr5P18740_001	Ma05_p21120	60S ribosomal protein L8	486	31075	23	23	7	7	25.3	11.16	119846	1	0	0	707.011	2118.01	3	2118.01	0.0023	0	57.59		34	4.6e-05	R	ASGDYAIVISHNPDNGTSR	I	Deamidated (NQ)	0.0000000000000010000.0	1.25	Quantitation summary for protein	115/114	0.912	3	1.085		116/114	0.925	3	1.051
GSMUA_Achr10P25750_001	Ma10_p25720	lactate/malate dehydrogenase, putative, expressed	485	43132	18	14	6	4	17.6	6.41	93078	1	1	1	548.269	1641.78	3	1641.78	0.0007	0	54.86	29	32	6.5e-05	K	GIAADLNHCNTPAR	V			0.45	Quantitation summary for protein	115/114	0.918	9	[1.104]		116/114	1.016	9	1.051
GSMUA_Achr3P20820_001	Ma03_p21700	ATP synthase subunit O, mitochondrial	485	29635	28	23	6	6	19.9	8.9	77207	1	1	1	751.944	1501.87	2	1501.87	0.0032	0	58.81		33	3e-05	K	QTLQEILGQGK	S			1.9	Quantitation summary for protein	115/114	1.143	24	1.113	*	116/114	1.102	24	[1.107]
GSMUA_Achr1P03030_001	Ma04_p22800	Remorin	484	26037	35	31	11	10	41.1	5.76	118159	1	1	1	679.721	2036.14	3	2036.14	0.0034	1	57.35	29	33	4.3e-05	K	ALVAVEKVEDSSTEK	G			3.78	Quantitation summary for protein	115/114	1.052	29	1.083	*	116/114	1.066	29	[1.135]
GSMUA_Achr9P12190_001	Ma09_p11780	Protein THYLAKOID FORMATION1, chloroplastic	483	35988	23	12	6	3	16.1	9.27	87393	1	1	1	791.914	1581.81	2	1581.81	0.0024	0	82.92		35	1.8e-07	R	AQTANSLIEFSTR	E	Deamidated (NQ)	0.0000100000000.0	0.85	Quantitation summary for protein	115/114	0.908	13	1.112	*	116/114	0.99	13	1.136
GSMUA_Achr9P28590_001	Ma09_p29220	Putative Cytochrome c oxidase subunit 5B, mitochondrial	479	19365	17	15	6	5	31.3	4.72	108343	1	1	0	614.655	1840.94	3	1840.94	0.0036	1	39.28		35	0.0043	K	RFDMDAPVGPFGTK	E	Oxidation (M)	0.00030000000000.0	2.08	Quantitation summary for protein	115/114	1.049	4	1.112		116/114	1.671	4	1.138	*
GSMUA_Achr1P00580_001	Ma04_p21060	ATP synthase subunit delta~, mitochondrial	477	23339	24	19	4	4	17.1	6.51	62334	1	1	0	690.878	1379.74	2	1379.74	0.0021	0	71.09		34	2.4e-06	K	LNSATTDLEK	A	Deamidated (NQ)	0.0100000000.0	2.35	Quantitation summary for protein	115/114	1.164	4	1.104		116/114	1.07	4	1.106
GSMUA_Achr6P18780_001	Ma06_p20100	Patellin-3	476	71421	32	24	11	9	16.4	4.74	120347	1	1	1	716.042	2145.1	3	2145.1	-0.0007	0	63.11	24	36	2e-05	K	AEEGAAPAETTEAPSVSLK	E			0.88	Quantitation summary for protein	115/114	1.318	13	1.08	*	116/114	1.129	14	1.154	*
GSMUA_Achr6P08230_001	Ma06_p09820	DAG protein, chloroplast precursor, putative, expressed	475	46030	17	17	7	7	18	9.18	118259	1	1	1	681.657	2041.95	3	2041.95	0.0007	0	76.6		32	3.7e-07	R	NYEQGGPGYQGGPPHQGR	D			0.74	Quantitation summary for protein	115/114	0.94	9	1.08	*	116/114	0.855	9	1.087	*
GSMUA_Achr9P19900_001	Ma09_p18940	Putative oxygen evolving enhancer protein 3 domain containing protein, expressed	473	30894	20	20	4	4	16.8	9.27	114905	1	1	1	654.977	1961.91	3	1961.91	-0.0004	0	34.15	26	32	0.0062	R	NGIYMANIGPQMSAYR	L	Deamidated (NQ); 2 Oxidation (M)	0.1000300000030000.0	0.85	Quantitation summary for protein	115/114	1.026	20	1.072		116/114	1.62	20	1.215	*
GSMUA_Achr8P08530_001	Ma08_p08270	Hypothetical protein	473	42657	27	21	8	6	18.6	9.58	76040	1	1	1	498.309	1491.9	3	1491.9	0.0032	0	50.57		30	0.00011	R	ILEPLLHNQK	L			0.96	Quantitation summary for protein	115/114	0.987	23	1.086		116/114	1.107	23	1.1	*
GSMUA_Achr1P00150_001	Ma04_p21490	Thioredoxin M2, chloroplastic	472	22115	23	20	5	4	25	9.34	114808	1	1	0	654.354	1960.04	3	1960.04	0.0022	1	34.43	23	35	0.014	R	SIPTMMIFKNGEK	K	Deamidated (NQ); 2 Oxidation (M)	0.0000330001000.0	1.33	Quantitation summary for protein	115/114	0.982	15	1.043		116/114	0.881	15	[1.043]
GSMUA_Achr3P12660_001	Ma03_p12420	Dihydrolipoyl dehydrogenase	470	65121	16	15	8	7	15.2	6.66	93192	1	1	0	548.625	1642.85	3	1642.85	0.0017	0	59.84	32	35	3.8e-05	R	QSVADHANNLASK	I	Deamidated (NQ)	0.0000000100000.0	0.56	Quantitation summary for protein	115/114	0.955	8	1.036	*	116/114	1.066	8	1.031	*
GSMUA_Achr1P07160_001	Ma01_p02480	Histone H4	468	12988	32	24	5	5	41.7	11.48	103584	1	1	1	591.007	1770	3	1770	0.0043	1	62.29		33	1.5e-05	K	TVTAMDVVYALKR	Q	Oxidation (M)	0.0000300000000.0	4.14	Quantitation summary for protein	115/114	0.606	27	1.146	*	116/114	0.569	27	[1.402]
GSMUA_Achr6P15220_001	Ma06_p16760	Uncharacterized protein At2g37660, chloroplastic	467	30657	32	22	9	6	34.1	6.21	123454	1	1	1	805.765	2414.27	3	2414.27	0.0039	0	88.65	26	36	5.6e-08	K	AFDLASKPEGTGTPTTDFK	A			1.8	Quantitation summary for protein	115/114	0.976	28	1.062	*	116/114	1.123	28	[1.113]
GSMUA_Achr8P00170_001	Ma08_p00200	thylakoid lumenal 16.5 kDa protein, chloroplast precursor, putative, expressed	466	25116	26	19	4	4	18.4	8.53	90184	1	1	1	537.638	1609.89	3	1609.89	0.0035	1	27.93	32	35	0.054	R	QGVISSSDKEK	G	Deamidated (NQ)	0.10000000000.0	1.4	Quantitation summary for protein	115/114	1.078	14	1.057	*	116/114	0.984	13	1.025	*
GSMUA_Achr7P02600_001	Ma07_p02570	U2 small nuclear ribonucleoprotein A~	466	35669	21	16	6	4	18.7	4.92	93403	1	1	1	823.448	1644.88	2	1644.88	0.0021	0	73.71	34	35	1.4e-06	K	AAIVNSQTLEEVAR	L	Deamidated (NQ)	0.00001000000000.0	1.23	Quantitation summary for protein	115/114	1.046	17	1.045	*	116/114	1.156	18	1.065	*
GSMUA_Achr5P12640_001	Ma05_p12410	ATP synthase subunit delta~, mitochondrial	466	23386	20	17	4	4	17	6.2	62334	1	0	0	690.878	1379.74	2	1379.74	0.0021	0	71.09		34	2.4e-06	K	LNSATTDLEK	A	Deamidated (NQ)	0.0100000000.0	1.91	Quantitation summary for protein	115/114	1.273	2	1.006	*	116/114	1.342	2	1.026	*
GSMUA_Achr11P03790_001	Ma11_p03610	Whole genome shotgun sequence of line PN40024, scaffold_154.assembly12x (Fragment)	465	31547	19	16	5	5	21.9	8.8	104594	1	1	1	596.285	1785.83	3	1785.83	0.002	0	65.84		31	4.1e-06	R	ANFTGADLSDTLMDR	M	Oxidation (M)	0.000000000000300.0	1.02	Quantitation summary for protein	115/114	0.951	16	1.114		116/114	0.962	15	1.054	*
GSMUA_Achr11P23090_001	Ma11_p21410	Nucleoside diphosphate kinase B	464	17159	16	16	5	5	33.8	6.85	115497	1	1	0	657.382	1969.12	3	1969.12	0.0033	1	57.23	25	32	3.3e-05	R	KIIGATNPADSAPGTIR	G			1.45	Quantitation summary for protein	115/114	1.202	6	[1.057]		116/114	1.107	5	1.047	*
GSMUA_Achr5P13570_001	Ma05_p13540	Elongation factor G, chloroplastic	463	86268	30	23	13	12	17.8	6.3	109192	1	1	1	619.646	1855.92	3	1855.91	0.0039	0	46.53	23	34	0.00066	K	YLEGIEPDEQTMK	Q	Oxidation (M)	0.0000000000030.0	0.62	Quantitation summary for protein	115/114	0.836	24	[1.056]		116/114	0.914	24	[1.055]
GSMUA_Achr5P28730_001	Ma05_p31090	Thylakoid lumenal 15 kDa protein 1, chloroplastic	461	24843	12	12	4	4	23.4	6.58	100170	1	1	1	860.935	1719.86	2	1719.86	0.0006	0	82.84		34	1.4e-07	R	GSNINGADFTDVPLR	E	Deamidated (NQ)	0.000010000000000.0	1.13	Quantitation summary for protein	115/114	1.035	12	1.087		116/114	0.879	12	[1.180]
GSMUA_AchrUn_randomP06140_001	Ma05_p16880	Probable aquaporin PIP1-2	461	21422	12	11	2	2	15.3	9.41	119817	1	1	1	706.024	2115.05	3	2115.05	0.0038	0	32.51	26	35	0.019	K	GVYENNGGGANVVAAGYSK	G	Deamidated (NQ)	0.0000000000100000000.0	0.55	Quantitation summary for protein	115/114	0.939	5	1.168		116/114	1.051	5	1.11
GSMUA_Achr3P14470_001	Ma03_p15660	Alpha-glucan water dikinase, chloroplastic	461	197349	28	21	17	12	9.9	6.26	92560	1	1	1	545.965	1634.87	3	1634.87	0.0008	0	43.19	34	35	0.0016	K	TISENDGGSILNK	K			0.3	Quantitation summary for protein	115/114	2.053	21	1.096	*	116/114	2.094	21	1.099	*
GSMUA_Achr5P28770_001	Ma05_p31140	Ras-related protein Rab11C	460	26367	17	16	6	6	25.3	6.97	66986	1	0	0	709.861	1417.71	2	1417.71	0.0013	0	49.45	26	33	0.00026	K	AQIWDTAGQER	Y			1.04	Quantitation summary for protein	115/114	---	0	---		116/114	---	0	---
GSMUA_Achr11P16110_001	Ma11_p14650	Probable NADH dehydrogenase [ubiquinone] 1 alpha subcomplex subunit 5, mitochondrial	455	21954	15	13	5	4	27	4.86	107219	1	1	1	607.663	1819.97	3	1819.97	0.0008	1	51.34	32	35	0.00027	K	EIQAVPQDEGYRK	A			1.34	Quantitation summary for protein	115/114	1.1	13	1.043	*	116/114	1.161	13	1.084	*
GSMUA_Achr1P22900_001	Ma01_p16340	Sulfite reductase [ferredoxin]	455	83665	36	23	16	11	21.7	9.34	99407	1	1	1	571.971	1712.89	3	1712.89	0.0022	0	36.83	30	35	0.0073	R	MGFDTLQELVEK	W	Oxidation (M)	0.300000000000.0	0.85	Quantitation summary for protein	115/114	1.081	23	1.081	*	116/114	1.013	23	1.085
GSMUA_Achr1P02360_001	Ma04_p22160	Probable aquaporin PIP2-6	454	31600	13	12	3	3	15.2	8.71	121358	1	1	1	737.719	2210.14	3	2210.13	0.0033	0	100.95	35	35	3.2e-09	K	HQYNSLGGGANVVATGYSK	G			0.65	Quantitation summary for protein	115/114	0.849	8	1.15	*	116/114	1.577	8	1.181	*
GSMUA_Achr3P12480_001	Ma03_p12210	Heat shock 70 kDa protein, mitochondrial	454	71793	27	19	12	11	18.8	5.67	114214	1	0	0	651.339	1951	3	1950.99	0.0077	0	65.8	25	35	8.8e-06	K	SQVFSTAADNQTQVGVR	V			0.96	Quantitation summary for protein	115/114	1.063	5	1.13		116/114	0.884	5	1.155
GSMUA_Achr8P14980_001	Ma08_p15390	Putative Poly(rC)-binding protein 3	452	64303	21	17	12	10	21.6	4.88	108974	1	1	1	617.655	1849.94	3	1849.94	0.0023	1	61.14	27	35	2.7e-05	R	REPVSSNYGGVDTGLR	S			0.82	Quantitation summary for protein	115/114	0.916	18	1.045	*	116/114	0.914	18	1.035	*
GSMUA_Achr7P09760_001	Ma07_p09600	ATP synthase subunit d, mitochondrial	451	22702	24	22	8	6	47.9	5.08	122278	1	1	1	763.372	2287.09	3	2287.09	0.0015	0	77.08	26	34	5.4e-07	K	ISTMTADEYFESHPEVK	Q	Oxidation (M)	0.00030000000000000.0	2.44	Quantitation summary for protein	115/114	1.071	9	1.033	*	116/114	0.925	10	1.068	*
GSMUA_Achr10P26930_001	Ma10_p26850	Putative Heat shock protein 90	450	99355	20	19	9	8	9.6	5.42	92077	1	0	1	815.432	1628.85	2	1628.85	0.0009	0	56.92	28	35	6.6e-05	K	GVVDSNDLPLNVSR	E	Deamidated (NQ)	0.00000100000000.0	0.38	Quantitation summary for protein	115/114	0.917	10	1.062	*	116/114	1.009	10	1.059
GSMUA_Achr8P23840_001	Ma08_p24590	60S ribosomal protein L12	450	20742	14	13	3	3	22.3	9.04	92324	1	1	0	544.646	1630.92	3	1630.91	0.002	0	39.36		35	0.0038	R	VTGGEVGAASSLAPK	I			1.46	Quantitation summary for protein	115/114	1.076	2	1.216		116/114	1.213	2	1.126
GSMUA_Achr3P09120_001	Ma03_p08980	Glutamine synthetase leaf isozyme, chloroplastic	450	48155	50	36	8	5	14.9	5.72	115358	1	1	1	656.723	1967.15	3	1967.14	0.0068	0	25.1	21	31	0.042	R	TISKPVEHASELPK	W			0.7	Quantitation summary for protein	115/114	0.98	16	1.025	*	116/114	0.841	15	1.023	*
GSMUA_Achr5P18300_001	Ma05_p20630	Nucleoside diphosphate kinase 1	449	17869	16	15	5	5	33.1	6.31	115497	1	0	0	657.382	1969.12	3	1969.12	0.0033	1	57.23	25	32	3.3e-05	R	KIIGATNPADSAPGTIR	G			1.38	Quantitation summary for protein	115/114	1.163	2	1.13		116/114	1.116	2	1.167
GSMUA_Achr8P19110_001	Ma08_p15070	Phosphoglucomutase, chloroplastic	448	73992	19	14	9	7	15.5	5.73	117921	1	1	1	677.011	2028.01	3	2028	0.006	0	44.11	23	35	0.0013	K	FNYSSGQPAPESITDK	I			0.41	Quantitation summary for protein	115/114	0.904	14	1.086	*	116/114	0.998	14	[1.049]
GSMUA_AchrUn_randomP14350_001	Ma03_p16940	Ras-related protein ARA-3	448	26323	28	21	11	6	43.1	7.64	92073	1	1	1	543.953	1628.84	3	1628.84	0.0014	0	49.37		34	0.00035	R	NIEQHASDSVNK	V			2.3	Quantitation summary for protein	115/114	1.013	5	1.081		116/114	0.834	5	1.052	*
GSMUA_Achr5P05290_001	Ma05_p05010	Aldehyde dehydrogenase family 2 member B7, mitochondrial	447	63604	25	16	13	9	23.8	6.71	115827	1	1	0	660.338	1977.99	3	1977.99	0.0033	0	31.08	30	34	0.025	K	GVEQGPQIDEEQFSK	I			0.74	Quantitation summary for protein	115/114	1.1	12	1.057	*	116/114	1.261	12	[1.067]
GSMUA_Achr2P21870_001	Ma02_p23730	Sucrose synthase 2	447	99920	50	36	17	12	16.7	6.11	95351	1	0	0	556.978	1667.91	3	1667.91	0.0021	1	30.97	26	35	0.025	K	DLEEQAEFKK	M			0.79	Quantitation summary for protein	115/114	0.764	2	1.098		116/114	1.446	2	1.049
GSMUA_Achr9P27910_001	Ma09_p28560	Ras-related protein Rab-2-B	446	25042	16	11	6	5	28.9	6.52	101319	1	0	0	580.644	1738.91	3	1738.91	0.0015	1	36.15	24	36	0.0097	R	RAVSTEEGEQFAK	E			1.4	Quantitation summary for protein	115/114	0.851	2	1.006	*	116/114	0.885	2	1.122
GSMUA_Achr7P23910_001	Ma07_p25340	Hypersensitive-induced response protein 1	446	34677	37	23	10	8	30.2	6.01	88507	1	1	0	531.634	1591.88	3	1591.88	0.0013	1	26.25	27	35	0.077	R	VAANEKAEAEK	I	Deamidated (NQ)	0.00010000000.0	2.28	Quantitation summary for protein	115/114	1.411	8	1.135	*	116/114	1.342	8	1.14	*
GSMUA_Achr4P25360_001	Ma04_p31900	Thylakoid lumenal 17.4 kDa protein, chloroplastic	446	21626	17	14	8	6	42.5	5.2	102143	1	1	1	875.419	1748.82	2	1748.82	0.0024	0	63.02		32	8.6e-06	K	FDGADMTEVVMSK	A	2 Oxidation (M)	0.0000030000300.0	2.17	Quantitation summary for protein	115/114	0.985	14	1.043		116/114	1.019	14	1.05
GSMUA_Achr9P17480_001	Ma09_p16600	Glutamine synthetase leaf isozyme, chloroplastic	444	42356	36	31	6	5	12.4	5.35	103852	1	0	0	592.93	1775.77	3	1775.77	0.0025	0	45.12	24	26	0.00013	R	HMDHISAYGEGNER	R	Deamidated (NQ); Oxidation (M)	0.03000000000100.0	0.69	Quantitation summary for protein	115/114	1.132	6	1.016	*	116/114	0.909	6	1.04	*
GSMUA_Achr4P15340_001	Ma04_p15340	plasminogen activator inhibitor 1 RNA-binding protein, putative, expressed	444	45558	11	7	6	3	15.8	6.07	118239	1	1	1	681.354	2041.04	3	2041.04	0.0006	0	34.36		35	0.013	K	SMSINEFLKPTEGER	N	Oxidation (M)	0.030000000000000.0	0.32	Quantitation summary for protein	115/114	0.656	5	[1.185]		116/114	0.752	5	1.092	*
GSMUA_Achr9P05920_001	Ma09_p05750	plasminogen activator inhibitor 1 RNA-binding protein, putative, expressed	443	46613	17	15	5	4	9.5	7.71	109177	1	1	1	619.36	1855.06	3	1855.05	0.0051	0	73.75	27	33	9.3e-07	K	KPDAPASAAASPAAAK	L			0.41	Quantitation summary for protein	115/114	0.767	12	1.049	*	116/114	0.77	12	1.05	*
GSMUA_Achr7P23220_001	Ma07_p24680	Patellin-3	443	62063	27	24	10	10	14.8	5	93356	1	1	1	549.014	1644.02	3	1644.02	0.0029	1	54.54		25	1.3e-05	R	KLVATDEPVIK	T			0.86	Quantitation summary for protein	115/114	0.973	7	1.046		116/114	1.092	7	1.061	*
GSMUA_AchrUn_randomP04630_001	Ma05_p16180	Thylakoid membrane phosphoprotein 14 kDa, chloroplastic	443	19621	28	25	3	3	10.7	7.88	88950	1	1	1	533.312	1596.91	3	1596.91	0.0047	1	61.76		33	1.7e-05	K	IKGTYSDIIGSR	S			0.61	Quantitation summary for protein	115/114	1.063	26	1.094	*	116/114	1.441	26	[1.408]
GSMUA_Achr9P09320_001	Ma09_p08980	expressed protein	442	17490	30	24	4	4	17.3	8.68	90564	1	1	1	538.635	1612.88	3	1612.88	0.0015	1	43.88	34	34	0.0013	R	RGSTVFPLGEPGPR	Q			1.88	Quantitation summary for protein	115/114	0.927	28	[1.109]		116/114	0.846	27	1.1	*
GSMUA_Achr8P02230_001	Ma08_p02050	Ras-related protein Rab11C	442	26115	17	15	5	5	21.8	7.71	66986	1	0	0	709.861	1417.71	2	1417.71	0.0013	0	49.45	26	33	0.00026	K	AQIWDTAGQER	Y			0.83	Quantitation summary for protein	115/114	---	0	---		116/114	---	0	---
GSMUA_Achr4P08420_001	Ma04_p08470	V-type proton ATPase subunit E	442	30174	34	32	8	8	32.6	6.98	115894	1	1	1	660.691	1979.05	3	1979.05	0.0022	0	61.5	27	35	2.5e-05	R	IEVLQAQDDLVSSMK	E	Oxidation (M)	0.000000000000030.0	1.84	Quantitation summary for protein	115/114	0.95	7	1.083		116/114	1.14	7	1.102	*
GSMUA_Achr11P08650_001	Ma11_p08230	Putative quinone-oxidoreductase homolog, chloroplastic	441	40303	18	17	10	10	26.4	8.93	121516	1	1	1	557.057	2224.2	4	2224.2	0.0047	1	62.55	33	35	2e-05	K	SLGADEVLDYKTPEGAK	L			1.38	Quantitation summary for protein	115/114	1.024	15	1.045		116/114	0.927	15	[1.133]
GSMUA_Achr6P05580_001	Ma06_p07210	Peroxidase 52	439	26309	10	9	3	3	18.3	4.25	119648	1	1	1	702.024	2103.05	3	2103.05	0.0016	0	86.82		35	7.6e-08	K	GLSASDMTALSGAHTIGQAR	C	Oxidation (M)	0.00000030000000000000.0	0.43	Quantitation summary for protein	115/114	1.208	7	1.035	*	116/114	1.149	7	1.094	*
GSMUA_AchrUn_randomP13130_001	Ma03_p13100	Putative UPF0133 protein Synpcc7942_0464	439	27893	23	19	5	4	20.6	9.17	107508	1	1	1	608.989	1823.95	3	1823.94	0.0024	0	41.62	24	35	0.0024	R	IEITEAAMELGSEK	L	Oxidation (M)	0.00000003000000.0	1.21	Quantitation summary for protein	115/114	1.096	15	1.073	*	116/114	1.107	14	1.052	*
GSMUA_AchrUn_randomP16850_001	Ma00_p02240	Putative 6-hydroxynicotinate 3-monooxygenase	439	47774	23	21	8	7	19.2	8.32	71783	1	1	1	485.965	1454.87	3	1454.87	0.0038	0	42.63	24	31	0.00084	K	LLHLADGSTLK	A			0.82	Quantitation summary for protein	115/114	1.423	23	1.051	*	116/114	1.085	23	1.039	*
GSMUA_Achr8P04580_001	Ma08_p04480	T-complex protein 1 subunit theta	437	64730	21	18	12	10	20.2	5.35	80540	1	1	1	766.912	1531.81	2	1531.81	0.0024	0	77.77	31	35	5.4e-07	K	NEGGGNSVSTVVLR	G			0.64	Quantitation summary for protein	115/114	0.89	6	1.091	*	116/114	0.98	6	1.057
GSMUA_Achr10P10080_001	Ma02_p03170	Flavoprotein wrbA	437	23963	21	16	9	9	31	6.43	115571	1	1	1	658.009	1971.01	3	1971.01	0.0003	1	70.63		35	3.2e-06	K	VKGGSPYGAGTFAGDGSR	F			2.69	Quantitation summary for protein	115/114	1.156	12	1.063	*	116/114	1.08	11	1.097	*
GSMUA_Achr10P15700_001	Ma10_p15740	Signal recognition particle 54 kDa protein, chloroplastic	436	68681	30	25	11	11	18.1	9.57	119671	1	1	1	703.357	2107.05	3	2107.05	0.0042	1	25.83	24	35	0.086	K	AQEVMRQEDAEELQK	K	Oxidation (M)	0.000030000000000.0	0.67	Quantitation summary for protein	115/114	1.021	30	1.048	*	116/114	0.97	30	[1.104]
GSMUA_Achr9P23930_001	Ma09_p24400	UTP--glucose-1-phosphate uridylyltransferase	436	57216	28	24	10	8	18.8	5.57	112250	1	1	1	640.011	1917.01	3	1917.01	0.0013	0	40.76	25	35	0.0031	R	TNPSNPSIELGPEFK	K			0.65	Quantitation summary for protein	115/114	0.967	7	1.056		116/114	1.007	7	1.067
GSMUA_Achr1P13970_001	Ma01_p07500	Protease Do-like 1, chloroplastic	436	49731	26	21	10	7	21.8	6.97	108858	1	1	1	617.02	1848.04	3	1848.03	0.0033	1	43.19		34	0.0014	R	VVGFDQDKDVAVLR	I			0.78	Quantitation summary for protein	115/114	1.052	22	[1.057]		116/114	1.006	22	1.062
GSMUA_Achr9P02430_001	Ma09_p02360	Cysteine synthase, chloroplastic/chromoplastic	435	45046	24	18	4	4	11.1	8.55	92694	1	1	0	819.441	1636.87	2	1636.87	0.0023	0	36.5	31	35	0.0079	K	LILTMPASMSIER	R	2 Oxidation (M)	0.0000300030000.0	0.89	Quantitation summary for protein	115/114	0.957	9	1.054	*	116/114	0.983	9	1.041
GSMUA_Achr3P06740_001	Ma03_p06680	14-3-3-like protein GF14 kappa	435	26960	34	25	10	10	42.3	5.03	113633	1	1	1	648.366	1942.08	3	1942.08	0.001	0	63.57	25	34	1.3e-05	K	AAQDIALADLPPTHPIR	L			2.6	Quantitation summary for protein	115/114	1.051	22	1.07	*	116/114	1.279	22	1.104	*
GSMUA_Achr5P26440_001	Ma05_p28820	Flavoprotein wrbA	434	23971	19	17	9	9	38.4	6.43	119170	1	1	1	694.351	2080.03	3	2080.03	0.0028	0	55.94		35	8.2e-05	R	FPSELEMQQAFHQGK	Y	Oxidation (M)	0.000000300000000.0	2.69	Quantitation summary for protein	115/114	1.088	11	[1.075]		116/114	0.97	11	[1.188]
GSMUA_Achr9P07350_001	Ma09_p07060	40S ribosomal protein S8	432	37515	13	7	3	2	13.7	10.44	119412	1	1	1	698.003	2090.99	3	2090.98	0.0035	0	83.07	27	33	1.1e-07	K	EATEGQEAEPATEEANK	S			0.29	Quantitation summary for protein	115/114	0.4	6	[1.102]		116/114	0.829	6	1.079	*
GSMUA_Achr3P26750_001	Ma03_p27910	Probable calcium-binding protein CML7	432	17745	12	11	3	3	25.7	4.58	111540	1	1	1	637.663	1909.97	3	1909.97	0.0021	1	62.25	24	35	2.3e-05	M	GKEELTEEQVASMR	E	Oxidation (M)	0.00000000000030.0	1.01	Quantitation summary for protein	115/114	0.877	10	1.029	*	116/114	0.918	10	1.046	*
GSMUA_Achr2P11190_001	Ma02_p13080	Probable aquaporin PIP2-6	432	31614	10	10	3	3	11.7	8.71	121609	1	1	1	743.039	2226.1	3	2226.09	0.0048	0	104.47	30	35	1.2e-09	K	HQYNSLGGGANEVASGYSK	G			0.49	Quantitation summary for protein	115/114	0.83	10	1.119	*	116/114	1.495	8	1.046	*
GSMUA_Achr2P18710_001	Ma02_p20530	Germin-like protein 8-14	431	27921	16	14	3	2	13.6	4.88	123405	1	1	1	803.751	2408.23	3	2408.23	0.0022	0	31.38	22	36	0.03	K	AAVTPAFVSQFPGVNGLGMSAAR	L	Deamidated (NQ); Oxidation (M)	0.00000000000000100030000.0	0.96	Quantitation summary for protein	115/114	0.87	16	1.074	*	116/114	0.803	16	1.071	*
GSMUA_Achr10P27090_001	Ma10_p27020	cytochrome c oxidase subunit 5B, mitochondrial precursor, putative, expressed	429	19296	20	16	7	6	31.9	5.39	108343	1	0	0	614.655	1840.94	3	1840.94	0.0036	1	39.28		35	0.0043	K	RFDMDAPVGPFGTK	E	Oxidation (M)	0.00030000000000.0	3.25	Quantitation summary for protein	115/114	0.929	6	1.116		116/114	1.581	6	1.197	*
GSMUA_Achr9P12470_001	Ma09_p12090	Probable lipoxygenase 8, chloroplastic	429	102369	36	28	14	11	14.8	6.6	91328	1	1	1	540.973	1619.9	3	1619.9	0.0004	0	43.98	24	35	0.0013	R	SSQAETDAVLAIK	A			0.65	Quantitation summary for protein	115/114	1.083	21	1.062	*	116/114	1.123	21	[1.090]
GSMUA_Achr8P07890_001	Ma08_p07740	Fructose-1,6-bisphosphatase, cytosolic	429	41625	21	17	7	6	21.4	5.6	119639	1	1	1	701.728	2102.16	3	2102.16	0.0043	1	32.7	25	34	0.016	K	DKDNVTLDEVLQPGK	N			0.84	Quantitation summary for protein	115/114	1.105	13	1.098	*	116/114	0.905	13	1.093	*
GSMUA_Achr9P24480_001	Ma09_p24930	ATP-dependent Clp protease proteolytic subunit-related protein 4, chloroplastic	428	39668	20	17	6	6	14.1	9.55	74346	1	1	1	739.892	1477.77	2	1477.76	0.0043	0	80.95		35	2.6e-07	R	FQGQATDVELAR	K			1.06	Quantitation summary for protein	115/114	1.007	18	1.063		116/114	1.04	18	1.076	*
GSMUA_Achr5P05890_001	Ma05_p05640	HMG-Y-related protein A	427	30833	16	7	4	3	15.4	10.01	115024	1	1	1	655.677	1964.01	3	1964.01	0.0041	0	78.61		35	5.3e-07	R	SAGTEAGSSTAPATAGGGVK	R			0.67	Quantitation summary for protein	115/114	0.353	7	1.291	*	116/114	0.642	7	1.164	*
GSMUA_Achr10P03550_001	Ma10_p06350	Putative Trigger factor	426	70099	23	14	13	8	23.3	5.37	122991	1	1	1	784.418	2350.23	3	2350.22	0.0086	1	56.48	32	35	8.6e-05	K	TIGQDESEGEKIPSAETK	G			0.51	Quantitation summary for protein	115/114	0.697	14	[1.060]		116/114	0.911	13	1.028	*
GSMUA_Achr9P07400_001	Ma09_p07090	Phosphoglucan, water dikinase, chloroplastic	426	102687	31	26	14	12	14.2	5.8	117349	1	1	1	673.014	2016.02	3	2016.02	0.0012	1	35.8		35	0.0085	K	GLESGIRNDAPDAAIAMR	Q	Oxidation (M)	0.000000000000000030.0	0.7	Quantitation summary for protein	115/114	1.831	29	[1.075]		116/114	1.813	29	[1.109]
GSMUA_Achr8P19130_001	Ma08_p15090	Heat shock protein 83	426	76614	29	26	9	9	13.1	4.9	85009	1	0	1	782.429	1562.84	2	1562.84	0.004	0	92.85		35	1.7e-08	R	EIISNASDALDK	I			0.65	Quantitation summary for protein	115/114	0.765	6	1.133	*	116/114	1.447	6	1.161	*
GSMUA_Achr11P23150_001	Ma11_p21480	26S proteasome non-ATPase regulatory subunit 2	425	105070	22	21	12	12	13.9	5.08	111031	1	1	1	632.701	1895.08	3	1895.08	0.0048	0	44.77		33	0.0007	R	TATSSMTSVPKPLK	F	Oxidation (M)	0.00000300000000.0	0.49	Quantitation summary for protein	115/114	1.012	22	[1.054]		116/114	1.032	22	1.048	*
GSMUA_AchrUn_randomP22910_001	Ma09_p19460	Putative Dolichyl-diphosphooligosaccharide--protein glycosyltransferase 48 kDa subunit	424	52893	32	27	12	11	22.1	5.96	113014	1	1	1	645.361	1933.06	3	1933.06	0.0034	0	51.18	24	35	0.00026	K	VLPASPAAYSANPLMK	L	Oxidation (M)	0.0000000000000030.0	1.06	Quantitation summary for protein	115/114	1.006	29	[1.072]		116/114	1.081	29	1.037	*
GSMUA_Achr6P24120_001		1,4-alpha-glucan-branching enzyme 2, chloroplastic/amyloplastic	423	76582	24	19	12	8	16.6	5.43	109807	1	1	0	622.317	1863.93	3	1863.93	0.0005	0	45.91	26	34	0.00076	R	IYESHVGMSSPEPK	I	Oxidation (M)	0.00000003000000.0	0.46	Quantitation summary for protein	115/114	3.237	6	1.453	*	116/114	3.704	6	1.612	*
GSMUA_Achr8P27180_001	Ma08_p27810	Ras-related protein Rab11B	423	26039	17	15	6	6	28.2	5.34	74264	1	0	0	739.429	1476.84	2	1476.84	0.002	0	81.77		33	1.6e-07	R	GAVGALLVYDVTR	H			1.32	Quantitation summary for protein	115/114	---	1	---		116/114	---	1	---
GSMUA_Achr10P30360_001	Ma10_p30310	14-3-3-like protein F	422	16001	26	22	5	5	34.6	4.31	113782	1	1	1	649.698	1946.07	3	1946.07	0.0009	0	68.35		35	5e-06	K	TAQDVALAELAPTHPIR	L			2.17	Quantitation summary for protein	115/114	1.299	3	1.094	*	116/114	1.016	3	1.093
GSMUA_Achr2P01760_001	Ma02_p03700	GTP-binding protein SAR1A	422	24755	21	16	8	6	43	6.9	123563	1	1	0	815.108	2442.3	3	2442.3	0.0028	0	73.53	25	35	1.6e-06	R	LVQHQPTQYPTSEELSIGK	I			2.55	Quantitation summary for protein	115/114	0.737	2	1.068		116/114	0.81	2	1.105
GSMUA_Achr10P17350_001	Ma10_p17400	Calnexin homolog 1	421	68432	61	50	6	5	9.8	4.71	120580	1	0	0	540.063	2156.22	4	2156.22	0.0049	0	33.38		32	0.009	K	LSHVYTAILKPDNELR	I			0.32	Quantitation summary for protein	115/114	---	0	---		116/114	---	0	---
GSMUA_Achr9P00130_001	Ma09_p00080	Mitochondrial-processing peptidase subunit alpha	421	58443	28	22	10	9	20.6	5.83	120355	1	1	1	716.723	2147.15	3	2147.15	0.0027	0	66.9		35	7.4e-06	R	ELHAIATPGQVDQLQLDR	A			1.04	Quantitation summary for protein	115/114	1.215	14	[1.071]		116/114	1.295	14	[1.097]
GSMUA_Achr10P26980_001	Ma10_p26890	Phospholipase D alpha 1	420	36783	25	23	5	5	17.7	5.64	117947	1	1	1	677.308	2028.9	3	2028.9	0.005	0	50.71		29	7.7e-05	K	DGLMATHDEETANYFR	D	Oxidation (M)	0.0003000000000000.0	0.68	Quantitation summary for protein	115/114	1.331	11	1.124	*	116/114	1.619	11	1.159	*
GSMUA_Achr1P22220_001	Ma01_p15640	NADH-ubiquinone oxidoreductase 75 kDa subunit, mitochondrial	420	71704	23	19	9	7	15.9	5.58	104884	1	0	0	597.979	1790.91	3	1790.91	0.0016	0	39.28	27	35	0.004	K	GTETIDVTDAVGSNIR	I			0.56	Quantitation summary for protein	115/114	1.151	3	1.128		116/114	0.9	3	1.18
GSMUA_Achr4P11890_001	Ma04_p11860	calcium-binding mitochondrial protein anon-60Da, putative, expressed	419	95416	17	15	10	9	12.4	5.81	109830	1	1	1	622.338	1863.99	3	1863.99	0.0012	1	55.78	32	35	9e-05	R	EKSDQAAEVAAADK	V			0.45	Quantitation summary for protein	115/114	1.11	15	[1.096]		116/114	1.119	15	1.086	*
GSMUA_Achr6P04090_001	Ma06_p05650	Elongation factor 1-alpha	418	24331	22	15	5	3	23.4	6.17	103278	1	1	1	590.321	1767.94	3	1767.94	0.0041	1	33.98	22	35	0.015	R	GFVASNSKDDPAK	E	Deamidated (NQ)	0.0000010000000.0	0.9	Quantitation summary for protein	115/114	0.939	2	1.007		116/114	0.927	2	1.178
GSMUA_Achr7P16230_001	Ma07_p16170	Putative Pheophorbide a oxygenase, chloroplastic	417	66649	25	19	9	8	13.5	8.61	106031	1	1	1	602.328	1803.96	3	1803.96	0.001	1	53.24	23	35	0.00018	K	REDAQPLVFTVTER	S			0.47	Quantitation summary for protein	115/114	1.108	19	1.062	*	116/114	1.287	20	1.076	*
GSMUA_Achr8P20930_001	Ma08_p21740	PsbP, putative, expressed	415	27306	18	18	5	5	22.2	5.96	101192	1	1	1	579.6	1735.78	3	1735.78	0.0036	0	64.41		30	3.7e-06	R	DFDYMGHDSAFK	D	Oxidation (M)	0.000030000000.0	0.78	Quantitation summary for protein	115/114	0.976	18	[1.124]		116/114	0.925	18	[1.220]
GSMUA_Achr4P06690_001	Ma04_p06710	Putative Thylakoid membrane protein slr0575	415	32297	29	21	8	6	24.8	9.59	109521	1	1	1	466.248	1860.96	4	1860.96	0.0046	1	25.34		35	0.097	R	YGDEQHLDEALKR	I			1.19	Quantitation summary for protein	115/114	0.981	23	1.08		116/114	1.128	23	[1.170]
GSMUA_Achr1P21290_001	Ma01_p14640	toc64, putative, expressed	412	70524	18	14	9	7	15.5	8.57	113669	1	1	1	649	1943.98	3	1943.98	0.0023	0	67.82	29	35	5.9e-06	K	TIIDELAYGMSGENK	H	Oxidation (M)	0.000000000300000.0	0.51	Quantitation summary for protein	115/114	0.916	16	1.077	*	116/114	1.018	16	[1.041]
GSMUA_AchrUn_randomP08100_001	Ma01_p22080	Mitochondrial outer membrane protein porin of 34 kDa	410	33161	35	32	8	7	28.4	9.16	124780	1	1	1	695.85	2779.37	4	2779.37	0.0017	0	29.35	23	35	0.043	R	FSTNENTMTVGGQHALDPQTTVK	A	Oxidation (M)	0.00000003000000000000000.0	1.59	Quantitation summary for protein	115/114	1.006	13	1.069		116/114	1.076	14	1.186
GSMUA_Achr11P21180_001	Ma11_p19550	Membrane steroid-binding protein 2	409	30534	19	18	4	4	19.4	4.55	124444	1	1	1	853.4	2557.18	3	2557.18	0.0032	0	107.87	28	32	3.1e-10	K	TDETAPTTDGTDDGTTSQVTEK	S			0.51	Quantitation summary for protein	115/114	1.075	3	1.043		116/114	0.973	3	[1.103]
GSMUA_Achr9P23590_001	Ma09_p24070	50S ribosomal protein L9, chloroplastic	409	20910	29	22	8	7	38	8.9	69886	1	1	1	720.896	1439.78	2	1439.78	0.0017	0	59.75	32	34	3.2e-05	R	ETGEYIAELK	L			3.45	Quantitation summary for protein	115/114	0.758	24	1.039	*	116/114	0.938	24	[1.061]
GSMUA_Achr2P02120_001	Ma02_p04040	GTP-binding protein SAR1A	409	34341	21	16	8	6	29.5	6.97	123563	1	0	0	815.108	2442.3	3	2442.3	0.0028	0	73.53	25	35	1.6e-06	R	LVQHQPTQYPTSEELSIGK	I			1.52	Quantitation summary for protein	115/114	---	0	---		116/114	---	0	---
GSMUA_Achr6P29180_001	Ma06_p30900	Uncharacterized aarF domain-containing protein kinase At4g31390, chloroplastic	408	81390	29	22	15	13	21	5.94	94334	1	1	1	552.991	1655.95	3	1655.95	0.0025	0	28.09	26	33	0.031	K	VQRPEIEPIIYR	D			0.88	Quantitation summary for protein	115/114	0.992	26	1.05		116/114	0.981	25	1.044	*
GSMUA_Achr4P25150_001	Ma04_p31680	Pheophorbide a oxygenase, chloroplastic	408	66862	30	16	10	6	17.5	6.76	115960	1	1	1	661.308	1980.9	3	1980.9	0.0018	0	61.9	26	30	7.7e-06	K	MMESSTDVNQQYTK	I	2 Oxidation (M)	0.33000000000000.0	0.33	Quantitation summary for protein	115/114	1.118	14	1.121	*	116/114	1.07	14	1.144
GSMUA_Achr1P14170_001	Ma01_p07690	Minor allergen Alt a 7	408	25629	16	12	6	6	28.4	6.9	109094	1	1	1	618.34	1852	3	1851.99	0.0034	1	52.55		35	0.0002	K	KGVDGTDGVEGVLYR	V			1.66	Quantitation summary for protein	115/114	1.023	4	1.086		116/114	1.048	4	1.056
GSMUA_Achr4P16630_001	Ma04_p17190	Putative Non-specific lipid-transfer protein	406	13526	11	11	2	2	18.5	9.16	63998	1	1	1	465.917	1394.73	3	1394.73	0.002	0	57.99		35	5.1e-05	K	TAAAGLSGIDYGR	V			0.96	Quantitation summary for protein	115/114	0.995	11	1.043		116/114	0.867	10	1.048	*
GSMUA_Achr10P20380_001	Ma10_p20360	pex14, putative, expressed	403	56570	14	12	7	6	17.1	5.49	124784	1	1	1	698.604	2790.39	4	2790.39	0	1	50.6	25	35	0.00035	R	RVPDPPSNAATGEAYTTGPAMQQK	S	Oxidation (M)	0.000000000000000000003000.0	0.4	Quantitation summary for protein	115/114	1.069	12	1.031	*	116/114	0.956	12	1.043	*
GSMUA_Achr10P06200_001	Ma10_p07330	D-3-phosphoglycerate dehydrogenase, chloroplastic	403	70167	16	16	9	9	14	6.23	83649	1	1	1	518.605	1552.79	3	1552.79	0.002	0	62.46		35	2e-05	R	QVDQPGMIGHVGR	I	Oxidation (M)	0.0000003000000.0	0.58	Quantitation summary for protein	115/114	1.034	8	1.07		116/114	0.983	8	1.05
GSMUA_Achr7P01590_001	Ma07_p01610	Putative Poly(rC)-binding protein 1	403	49105	19	16	8	7	21.6	5.55	122432	1	1	1	771.052	2310.13	3	2310.13	0.0003	0	59.24		35	3.8e-05	R	IIDGLDGESGHAPSGAGNTAATR	L			0.68	Quantitation summary for protein	115/114	0.883	7	1.054	*	116/114	0.89	7	[1.068]
GSMUA_Achr8P27620_001	Ma08_p28230	Hexokinase-2	402	69347	15	14	6	5	11.3	8.47	118704	1	0	0	687.673	2060	3	2059.99	0.0048	0	43.38	25	33	0.0011	R	TPVMSAMHHDTSADLK	V	2 Oxidation (M)	0.0003003000000000.0	0.38	Quantitation summary for protein	115/114	---	1	---		116/114	---	1	---
GSMUA_Achr6P02240_001	Ma06_p03920	Putative Patatin group A-3	402	50037	32	20	10	7	23	7.02	121375	1	1	1	738.379	2212.11	3	2212.11	0.0012	0	71.19	26	35	2.7e-06	R	IQDETLMGQASSVDVSTK	E	Oxidation (M)	0.000000300000000000.0	1.15	Quantitation summary for protein	115/114	1.086	10	1.165		116/114	0.819	10	1.118	*
GSMUA_AchrUn_randomP12520_001	Ma05_p19980	ATPase 10, plasma membrane-type	401	114743	18	17	6	5	4.7	5.89	84870	1	0	0	521.612	1561.81	3	1561.81	0.0013	0	61.18	25	35	2.4e-05	K	ADGFAGVFPEHK	Y			0.25	Quantitation summary for protein	115/114	---	0	---		116/114	---	0	---
GSMUA_Achr4P17770_001	Ma04_p18310	Hypothetical protein	400	40712	18	18	5	5	17.3	10.71	97085	1	1	1	563.641	1687.9	3	1687.9	0.0036	0	37.53	23	35	0.0064	M	ATDETTDPRPVAK	S			0.48	Quantitation summary for protein	115/114	0.699	18	1.058	*	116/114	0.801	18	[1.044]
GSMUA_Achr7P09270_001	Ma07_p09080	Putative Far upstream element-binding protein 2	399	52103	21	20	7	6	13.6	8.92	95135	1	1	1	555.648	1663.92	3	1663.92	-0.0001	0	25.71	28	34	0.079	R	SVELVGTSEQISK	A			0.54	Quantitation summary for protein	115/114	0.706	3	1.061	*	116/114	0.719	3	1.034	*
GSMUA_AchrUn_randomP19710_001	Ma01_p18040	Lipoxygenase A	399	94473	18	17	6	6	7.7	6.98	73606	1	1	0	736.426	1470.84	2	1470.84	0.0015	0	49.13		34	0.00034	R	EMLAGLNPVVIR	R	Oxidation (M)	0.030000000000.0	0.36	Quantitation summary for protein	115/114	---	1	---		116/114	---	1	---
GSMUA_Achr8P02920_001	Ma08_p02730	Putative Aspartic proteinase nepenthesin-1	397	45801	31	24	4	4	8.3	6.36	69188	1	1	1	479.278	1434.81	3	1434.81	0.0045	0	37.16	28	35	0.0062	R	GSLSLPSQLHPR	G			0.52	Quantitation summary for protein	115/114	0.736	24	1.099	*	116/114	1.02	23	1.033	*
GSMUA_Achr7P16890_001	Ma07_p16690	Putative Aspartic proteinase nepenthesin-2	397	49266	34	21	8	8	18.8	5.97	101568	1	1	1	581.983	1742.93	3	1742.92	0.0088	0	50.93		36	0.00034	R	DKPSFVSQTYQR	Y			0.79	Quantitation summary for protein	115/114	0.808	17	1.063	*	116/114	0.874	17	1.042	*
GSMUA_Achr6P23290_001	Ma06_p25880	T-complex protein 1 subunit gamma	397	68375	20	18	9	9	15.3	6.04	72503	1	1	1	731.425	1460.84	2	1460.83	0.0025	0	75.97		34	7.6e-07	K	ALEDSIAVLDK	I			0.6	Quantitation summary for protein	115/114	0.98	19	[1.033]		116/114	0.996	19	1.028
GSMUA_Achr5P17120_001	Ma05_p17890	Cysteine synthase, chloroplastic/chromoplastic	397	44598	21	17	3	3	9.4	6.78	92694	1	0	0	819.441	1636.87	2	1636.87	0.0023	0	36.5	31	35	0.0079	K	LILTMPASMSIER	R	2 Oxidation (M)	0.0000300030000.0	0.53	Quantitation summary for protein	115/114	1.044	7	1.032	*	116/114	1.035	7	1.052
GSMUA_Achr3P29720_001	Ma03_p30930	Putative Photosystem II 5 kDa protein, chloroplastic	397	12112	21	15	2	2	12.4	9.69	112212	1	1	1	639.685	1916.03	3	1916.03	0.0035	1	32.73	22	35	0.02	R	KYAPICVTMPTAK	I	Oxidation (M)	0.0000000030000.0	1.12	Quantitation summary for protein	115/114	0.835	20	1.124	*	116/114	0.888	20	1.093	*
GSMUA_AchrUn_randomP10550_001	Ma09_p19210	Apocytochrome f	395	35145	67	23	10	7	21.7	8.29	122816	1	1	1	585.093	2336.34	4	2336.34	0.0065	1	30.34	25	30	0.011	K	YSEIVFPILSPDPATKK	D			1.95	Quantitation summary for protein	115/114	1.242	16	1.107	*	116/114	0.614	16	[1.574]
GSMUA_Achr1P03160_001	Ma04_p22950	Ras-related protein RHN1	395	21655	12	11	3	3	19.3	9.14	100992	1	1	1	578.284	1731.83	3	1731.82	0.0056	0	47.4		32	0.00035	R	AVSSQDAMEYAEK	N	Oxidation (M)	0.0000000300000.0	0.54	Quantitation summary for protein	115/114	1.086	11	1.062	*	116/114	1.034	11	1.056
GSMUA_Achr4P08580_001	Ma04_p08620	Malate dehydrogenase, mitochondrial	393	40078	18	16	6	6	17.9	7.59	104113	1	1	1	594.336	1779.99	3	1779.99	0.0011	0	35.8		35	0.0085	K	ALDDSDVVIIPAGVPR	K			0.89	Quantitation summary for protein	115/114	1.054	7	1.067		116/114	1.073	7	1.066	*
GSMUA_Achr8P10500_001	Ma08_p10290	GTP-binding protein SAR1A	392	24629	19	15	7	5	42	6.91	123563	1	0	0	815.108	2442.3	3	2442.3	0.0028	0	73.53	25	35	1.6e-06	R	LVQHQPTQYPTSEELSIGK	I			1.77	Quantitation summary for protein	115/114	---	0	---		116/114	---	0	---
GSMUA_Achr5P04140_001	Ma05_p03910	COP9 signalosome complex subunit 6a	392	36519	16	12	6	3	20.4	6.35	112453	1	1	1	641.338	1920.99	3	1920.99	0.0024	0	76.24		35	8.9e-07	R	AQIQHSASAAPLAEGGGGR	V			0.42	Quantitation summary for protein	115/114	1.35	13	1.092	*	116/114	1.195	13	1.077	*
GSMUA_Achr3P04920_001	Ma03_p04760	Eukaryotic translation initiation factor 3 subunit C	391	109514	19	16	9	7	10.3	5.94	96232	1	1	1	840.43	1678.85	2	1678.84	0.0032	0	81.62	32	34	2e-07	R	GSQLEASAGMVNLSR	G	Oxidation (M)	0.000000000300000.0	0.3	Quantitation summary for protein	115/114	0.606	16	1.101	*	116/114	1.038	16	1.063	*
GSMUA_Achr5P04520_001	Ma05_p04280	26S protease regulatory subunit 6A homolog	390	50246	18	16	7	6	17.8	5.18	107747	1	1	0	610.969	1829.88	3	1829.89	-0.0002	0	49.4	28	33	0.00028	K	MNVHPDVNFEELAR	S	Oxidation (M)	0.30000000000000.0	0.66	Quantitation summary for protein	115/114	1.242	4	1.05	*	116/114	0.842	4	[1.190]
GSMUA_Achr4P07780_001	Ma04_p07800	Quinone oxidoreductase-like protein At1g23740, chloroplastic	390	37116	24	21	10	10	30.4	5.48	91753	1	1	1	542.615	1624.82	3	1624.82	0.004	0	47.47	29	34	0.00054	K	VGDEVYGDINEK	A			2.04	Quantitation summary for protein	115/114	0.886	22	[1.076]		116/114	0.939	22	1.087	*
GSMUA_Achr10P24820_001	Ma10_p24720	Putative 2-oxoglutarate/malate translocator, chloroplastic	389	38170	16	15	4	4	13.6	8.6	119137	1	1	1	693.719	2078.14	3	2078.13	0.0028	0	75.57		35	9.9e-07	K	SLSLQSGSKPGDQSAGK	L			0.65	Quantitation summary for protein	115/114	1.029	4	1.076		116/114	1.038	3	1.046
GSMUA_Achr6P02650_001	Ma06_p04330	lactate/malate dehydrogenase, putative, expressed	389	48151	25	22	8	7	21.9	8.35	111073	1	1	1	633.332	1896.97	3	1896.97	0.0063	0	39.01	30	35	0.0048	K	TRPSATFTDEEVEK	L			0.94	Quantitation summary for protein	115/114	0.703	5	1.037	*	116/114	0.818	5	1.038	*
GSMUA_Achr5P10760_001	Ma04_p31860	Remorin	389	36576	26	20	6	6	21.3	6.25	117483	1	1	1	673.705	2018.09	3	2018.09	0.0035	0	46.98		35	0.00067	K	TAIVPASEEKPDDSK	A			0.83	Quantitation summary for protein	115/114	0.812	13	1.053	*	116/114	1.11	13	1.091	*
GSMUA_Achr9P06440_001	Ma09_p06260	14-3-3-like protein D	388	33066	34	28	6	6	16.9	4.81	98883	1	1	1	569.658	1705.95	3	1705.95	0.0052	1	30.15	23	34	0.029	R	ILSSIEQKEESR	G			1.15	Quantitation summary for protein	115/114	1.12	10	1.09	*	116/114	0.877	10	1.177	*
GSMUA_Achr3P18140_001	Ma04_p19790	ABC transporter B family member 28	388	77424	28	25	10	9	12.4	8.85	92570	1	1	1	545.982	1634.92	3	1634.92	0.0003	0	39.46	23	35	0.0037	R	NLVLAYQNNGIK	L	Deamidated (NQ)	0.000000001000.0	0.51	Quantitation summary for protein	115/114	1.181	26	1.058	*	116/114	1.03	26	[1.077]
GSMUA_Achr3P23270_001	Ma03_p24520	Translation initiation factor IF-2, chloroplastic	388	114380	19	17	10	9	9.4	8.12	71417	1	1	1	727.473	1452.93	2	1452.93	0.0035	0	50.78		22	1.6e-05	K	AAGVPIVIAINK	A			0.4	Quantitation summary for protein	115/114	0.827	13	1.045	*	116/114	1.395	13	[1.132]
GSMUA_Achr11P23060_001	Ma11_p21380	Peptide methionine sulfoxide reductase	387	24684	22	18	5	5	20.1	5.86	102156	1	1	1	583.971	1748.89	3	1748.89	0.0033	0	49.54	28	35	0.0004	R	SGIYFYTPEQEK	A			1.15	Quantitation summary for protein	115/114	0.954	7	1.075		116/114	0.866	7	1.078	*
GSMUA_Achr9P22920_001	Ma09_p23400	Villin-4	387	118530	20	18	7	6	7.7	6.56	88674	1	1	0	797.913	1593.81	2	1593.81	0.0025	0	104.21		34	1.2e-09	K	DTSQDEAGTAAIK	T			0.21	Quantitation summary for protein	115/114	1.069	16	1.028	*	116/114	0.87	16	1.035	*
GSMUA_Achr5P17730_001	Ma05_p17340	expressed protein	387	42083	16	13	8	7	18.9	7.66	117954	1	1	1	677.34	2029	3	2028.99	0.0048	1	39.53	29	35	0.0035	R	RFQAMGQYADGEPQK	I	Oxidation (M)	0.000030000000000.0	1.13	Quantitation summary for protein	115/114	1.116	13	1.078	*	116/114	0.925	13	[1.130]
GSMUA_Achr6P29700_001	Ma06_p31400	DEAD-box ATP-dependent RNA helicase 37	386	63587	16	12	6	5	13.1	6	121657	1	1	1	744.734	2231.18	3	2231.18	0.0013	0	47.08	28	35	0.00078	R	NRPPSVESPALPLADGPSGAR	Q			0.35	Quantitation summary for protein	115/114	---	1	---		116/114	---	1	---
GSMUA_Achr5P25410_001	Ma05_p27700	Glyceraldehyde-3-phosphate dehydrogenase, cytosolic 3	386	47952	43	22	10	7	19.3	9.05	100301	1	0	0	574.993	1721.96	3	1721.96	0.0007	0	33.6	29	35	0.014	R	AASFNIIPSSTGAAK	A			0.94	Quantitation summary for protein	115/114	---	1	---		116/114	---	1	---
GSMUA_Achr5P15370_001	Ma05_p15280	Coatomer subunit alpha-3	386	149531	38	22	17	10	13.4	7.34	116314	1	1	0	665.323	1992.95	3	1992.94	0.0032	0	50.4	23	33	0.00019	K	SSLAGEHVAAGNFDTAMR	L	Oxidation (M)	0.000000000000000030.0	0.3	Quantitation summary for protein	115/114	0.838	6	1.197		116/114	0.878	6	1.061	*
GSMUA_Achr4P15600_001	Ma04_p15630	V-type proton ATPase subunit E	386	30031	38	32	8	7	30	7.71	105665	1	1	1	600.314	1797.92	3	1797.92	0.0019	0	51.46	26	35	0.00024	K	VLQAQDDFVNSMK	E	Oxidation (M)	0.0000000000030.0	2.17	Quantitation summary for protein	115/114	0.914	11	1.053	*	116/114	1.223	12	1.065	*
GSMUA_Achr4P24140_001	Ma04_p30650	Uncharacterized oxidoreductase At4g09670	385	42617	12	12	4	4	12.3	6.09	92467	1	1	1	817.438	1632.86	2	1632.86	0.0015	0	46.11	31	34	0.00077	K	ASIDQGYRPVDIVG	-			0.45	Quantitation summary for protein	115/114	1.116	12	1.06	*	116/114	1.139	10	1.029	*
GSMUA_AchrUn_randomP19690_001	Ma01_p18060	Lipoxygenase A	385	102971	18	17	6	6	6.9	6.1	73606	1	0	0	736.426	1470.84	2	1470.84	0.0015	0	49.13		34	0.00034	R	EMLAGLNPVVIR	R	Oxidation (M)	0.030000000000.0	0.33	Quantitation summary for protein	115/114	---	1	---		116/114	---	1	---
GSMUA_Achr10P06740_001	Ma10_p07820	Superoxide dismutase [Cu-Zn], chloroplastic	384	23640	20	19	4	3	21.3	6.79	102759	1	1	1	587.322	1758.94	3	1758.94	0.0032	0	61.01	27	35	2.7e-05	R	AFVVHELEDDLGK	G			0.7	Quantitation summary for protein	115/114	1.047	19	[1.067]		116/114	0.893	18	1.084	*
GSMUA_Achr9P07950_001	Ma09_p07620	Putative Ribonuclease 3	384	35177	20	18	4	4	12	6.31	51256	1	1	1	433.594	1297.76	3	1297.76	0.0016	0	39.05	25	34	0.0035	R	ADVLHALGSK	A			0.57	Quantitation summary for protein	115/114	1.138	10	1.041	*	116/114	0.923	10	1.045	*
GSMUA_Achr5P08020_001	Ma05_p07780	Thylakoid lumenal 16.5 kDa protein, chloroplastic	384	23470	20	15	4	4	16	5.67	92648	1	1	1	546.321	1635.94	3	1635.94	0.0012	1	40.08	25	34	0.0027	R	QGVIISSDKEK	G	Deamidated (NQ)	0.10000000000.0	1.91	Quantitation summary for protein	115/114	1.121	13	1.087	*	116/114	1.007	13	1.183
GSMUA_Achr4P22170_001	Ma04_p28740	prenyltransferase, putative	384	50137	11	10	4	4	9.5	9.96	65888	1	1	1	705.889	1409.76	2	1409.76	0.0034	0	82.94		34	1.4e-07	K	ADAAGSSTLTTK	L			0.46	Quantitation summary for protein	115/114	0.915	10	1.099	*	116/114	1.231	10	1.089	*
GSMUA_Achr2P01980_001	Ma02_p03930	Whole genome shotgun sequence of line PN40024, scaffold_60.assembly12x (Fragment)	384	80729	27	18	9	8	13.8	6.26	110944	1	1	1	631.643	1891.91	3	1891.9	0.0025	0	34.61		33	0.0078	K	LPTLQDDGPSTDNYGR	F			0.55	Quantitation summary for protein	115/114	0.655	9	[1.412]		116/114	0.998	9	1.241
GSMUA_Achr1P13810_001	Ma01_p07320	expressed protein	384	17176	19	16	8	7	52.2	9.23	106359	1	1	1	603.303	1806.89	3	1806.89	0.0012	0	77.95	32	33	3.9e-07	R	TIQGGTEDLNPTDFR	A			2.51	Quantitation summary for protein	115/114	1.42	16	1.071	*	116/114	1.132	15	1.067	*
GSMUA_Achr7P22980_001	Ma07_p24440	CBS domain-containing protein, putative, expressed	383	63498	21	14	11	7	17.5	7.24	112887	1	1	1	644.03	1929.07	3	1929.07	0.0024	0	32.7	22	34	0.016	R	LVTQNLSPESTPVEK	V			0.66	Quantitation summary for protein	115/114	1.02	19	[1.071]		116/114	0.954	19	[1.081]
GSMUA_Achr1P06310_001	Ma01_p01610	Glycine cleavage system H protein, mitochondrial	383	19120	14	14	1	1	9.8	5.06	120261	1	1	1	713.387	2137.14	3	2137.13	0.0083	0	58.5	26	35	5.6e-05	K	VKPSDPSELNSLMGSK	E	Deamidated (NQ); Oxidation (M)	0.0000000001003000.0	0.63	Quantitation summary for protein	115/114	0.853	14	1.091	*	116/114	1.127	14	1.052	*
GSMUA_Achr9P25030_001	Ma09_p25530	Elongation factor 1-gamma 2	382	47148	31	25	10	7	20.2	5.32	85599	1	1	1	784.949	1567.88	2	1567.88	0.003	0	43.21	23	34	0.0013	K	QVDSVPPVPSQK	K			1.1	Quantitation summary for protein	115/114	1.457	12	1.139	*	116/114	1.801	12	1.087	*
GSMUA_Achr9P23550_001	Ma09_p24030	Cell division cycle protein 48 homolog	382	97464	30	18	13	8	12.9	5.2	70488	1	0	0	723.933	1445.85	2	1445.85	0.0031	0	53.54	26	33	9.8e-05	K	GILLYGPPGSGK	T			0.35	Quantitation summary for protein	115/114	---	1	---		116/114	---	1	---
GSMUA_Achr5P09650_001	Ma05_p09320	Cell division protease ftsH homolog 5, mitochondrial	382	85323	14	14	6	6	8.6	6.01	74060	1	1	0	492.608	1474.8	3	1474.8	-0.0004	0	44.47	27	35	0.0012	R	HIVVPNPDVEGR	R			0.3	Quantitation summary for protein	115/114	1.071	4	1.048		116/114	0.782	4	1.102	*
GSMUA_Achr4P08950_001	Ma04_p08930	Putative Intracellular ribonuclease LX	382	30153	22	21	3	2	12	5.78	84608	1	1	1	521.335	1560.98	3	1560.98	0.0016	1	39.51		25	0.0004	K	VDVLSLLDKK	G			0.37	Quantitation summary for protein	115/114	0.948	21	[1.367]		116/114	0.932	21	[1.285]
GSMUA_Achr8P27640_001	Ma08_p28240	Putative Receptor-like protein kinase HSL1	381	233309	16	11	5	3	2.4	8.58	91044	1	1	1	539.966	1616.88	3	1616.87	0.0034	1	55.94		35	8.7e-05	K	KIESAQQGPSER	G			0.04	Quantitation summary for protein	115/114	0.702	11	[1.125]		116/114	0.787	11	[1.070]
GSMUA_Achr3P31180_001	Ma03_p32390	60S acidic ribosomal protein P2B	381	13113	13	13	3	3	22.3	4.52	95062	1	1	1	555.305	1662.89	3	1662.89	0.0025	0	71.21	35	35	2.6e-06	K	SILESVGAEVDEK	R			1.01	Quantitation summary for protein	115/114	1.009	13	1.037		116/114	1.352	13	1.076	*
GSMUA_Achr3P20170_001	Ma03_p20980	Probable small nuclear ribonucleoprotein G	381	9822	20	16	4	4	50.6	9.22	101769	1	1	1	582.646	1744.92	3	1744.92	0.0018	0	45.97	31	35	0.00092	R	GNSVVMIEALEPVAR	T	Deamidated (NQ); Oxidation (M)	0.010003000000000.0	5.21	Quantitation summary for protein	115/114	0.895	9	1.12	*	116/114	1.361	9	1.155	*
GSMUA_Achr10P25410_001	Ma10_p25380	Phosphoenolpyruvate carboxylase, housekeeping isozyme	380	114253	27	22	14	11	13.8	5.67	118585	1	1	1	685.663	2053.97	3	2053.97	0	0	50.13	29	33	0.0002	K	DITPDDQHELDESLQR	E			0.4	Quantitation summary for protein	115/114	1.24	5	[1.118]		116/114	1.017	5	1.038
GSMUA_Achr9P02680_001	Ma09_p02610	protein of unknown function DUF1279 domain containing protein, expressed	380	23572	19	15	5	5	22.3	9.61	81314	1	1	1	512.966	1535.88	3	1535.87	0.0047	0	47.32		34	0.00054	K	VGTFALAYAAHK	A			1.22	Quantitation summary for protein	115/114	0.796	11	1.047	*	116/114	1.214	11	[1.106]
GSMUA_Achr3P25570_001	Ma03_p26770	T-complex protein 1 subunit theta	380	64815	21	17	12	10	21	5.24	89653	1	1	1	802.922	1603.83	2	1603.83	0.0007	0	78.97	34	35	4.1e-07	K	NEEGGNSVSTVVLR	G			0.64	Quantitation summary for protein	115/114	0.851	5	1.047	*	116/114	0.93	5	1.053	*
GSMUA_Achr2P07760_001	Ma02_p09700	Putative uncharacterized protein	380	27812	22	19	7	6	28.7	9.34	91317	1	1	1	540.967	1619.88	3	1619.88	0.0038	0	59.14	25	35	4.2e-05	K	ELAGLTGGFPGGEK	G			2.09	Quantitation summary for protein	115/114	0.996	20	1.04		116/114	0.9	21	1.046	*
GSMUA_Achr1P18350_001	Ma01_p11630	Dynamin-2B	379	106449	18	15	10	7	10.7	9.14	85180	1	1	0	783.39	1564.77	2	1564.76	0.0013	0	62.95	32	33	1.2e-05	R	LGEQMVQSAEGTR	A	Oxidation (M)	0.0000300000000.0	0.31	Quantitation summary for protein	115/114	1.047	4	1.031		116/114	1.13	4	1.044	*
GSMUA_Achr8P32910_001	Ma08_p33220	expressed protein	378	21971	50	32	4	3	24.2	9.12	120271	1	1	1	713.688	2138.04	3	2138.04	0.0023	0	59.98	27	34	2.9e-05	K	NDGIVQADDDGVSLGTMK	L	Oxidation (M)	0.000000000000000030.0	0.53	Quantitation summary for protein	115/114	1.114	40	[1.027]		116/114	0.984	40	[1.062]
GSMUA_Achr6P10220_001	Ma06_p11710	Putative SEC12-like protein 2	378	46371	11	11	6	6	17.1	6.67	120171	1	1	1	711.706	2132.1	3	2132.09	0.0035	0	76.95	25	35	7.3e-07	R	ADNPVLYVTAMHGNQAK	L	Oxidation (M)	0.00000000003000000.0	0.62	Quantitation summary for protein	115/114	1.039	10	1.048	*	116/114	1.079	11	1.052	*
GSMUA_Achr5P18310_001	Ma05_p20640	Peptide methionine sulfoxide reductase	378	33163	16	14	5	4	15.5	8.85	100472	1	0	0	575.961	1724.86	3	1724.86	0.0012	0	27	24	34	0.059	K	AEEYHQQYLEK	G			0.46	Quantitation summary for protein	115/114	0.886	2	1.22		116/114	1.317	2	1.022	*
GSMUA_Achr4P12780_001	Ma04_p12790	Probable protein phosphatase 2C 11	378	42018	12	10	5	5	15.4	5.02	95175	1	1	1	555.944	1664.81	3	1664.81	0.0024	0	65.61	24	33	6.2e-06	K	NEASSTGDLGTSVQR	A			0.57	Quantitation summary for protein	115/114	0.891	10	1.039	*	116/114	0.873	10	1.031	*
GSMUA_Achr3P24280_001	Ma03_p25530	Calreticulin	378	54796	21	15	11	9	21.4	4.45	117309	1	1	1	672.373	2014.1	3	2014.09	0.0031	1	58.63	29	35	5.4e-05	R	SDATYSILVDNKEK	Q			0.9	Quantitation summary for protein	115/114	0.878	10	1.069	*	116/114	1.218	10	1.149	*
GSMUA_Achr6P05260_001	Ma06_p06910	14-3-3-like protein GF14-6	377	16090	26	21	4	3	25	4.44	75001	1	1	1	742.417	1482.82	2	1482.82	0.0016	0	75.44	32	34	8e-07	K	EAAESTLLAYK	S			1.6	Quantitation summary for protein	115/114	1.033	7	1.077		116/114	1.073	7	1.051	*
GSMUA_Achr7P11540_001	Ma07_p11330	lactate/malate dehydrogenase, putative, expressed	376	48385	20	17	6	5	16.1	8.75	91992	1	0	0	814.918	1627.82	2	1627.81	0.0096	0	43.8		34	0.0013	K	AGAGSATLSMAYAAAR	F	Oxidation (M)	0.0000000003000000.0	0.69	Quantitation summary for protein	115/114	0.566	2	1.29		116/114	0.772	2	1.255
GSMUA_Achr6P10320_001	Ma06_p11810	14-3-3 protein 3	376	15753	23	19	5	5	34.9	4.37	112782	1	1	1	643.005	1925.99	3	1925.99	0	0	85.03	26	35	1.2e-07	K	SAQDIASAELSSTHPIR	L			2.91	Quantitation summary for protein	115/114	1.224	2	1.021	*	116/114	1.128	2	1.05
GSMUA_Achr4P27960_001	Ma04_p34520	Probable mitochondrial-processing peptidase subunit beta	376	40509	16	14	4	4	7.6	9.12	53701	1	0	0	439.271	1314.79	3	1314.79	0.0012	1	48.63	24	31	0.00018	R	RIPVAELFAR	I			0.48	Quantitation summary for protein	115/114	---	0	---		116/114	---	0	---
GSMUA_Achr2P16070_001	Ma02_p17820	14-3-3-like protein GF14-C	376	16202	28	22	6	5	38.6	4.55	113782	2	0	0	649.698	1946.07	3	1946.07	0.0009	0	54.86		35	0.00011	K	SAQDIALAELAPTHPIR	L			2.78	Quantitation summary for protein	115/114	1.004	5	1.063		116/114	1.071	5	1.042	*
GSMUA_Achr9P23810_001	Ma09_p24280	DEAD-box ATP-dependent RNA helicase 34	375	47035	19	13	8	6	21.1	5.6	119546	1	1	1	525.75	2098.97	4	2098.97	0.0036	0	26.74	22	32	0.035	R	SNNFTVSSMHGDMPQK	E	2 Oxidation (M)	0.0000000030003000.0	0.72	Quantitation summary for protein	115/114	1.032	16	1.078		116/114	1.066	16	[1.065]
GSMUA_Achr11P25550_001	Ma11_p23900	Peroxidase 3	374	42900	11	10	2	2	6.6	7.03	93677	1	1	1	825.438	1648.86	2	1648.86	0.0028	0	40.38		34	0.0029	R	MGAIGVLTGTDGEIR	N	Oxidation (M)	0.300000000000000.0	0.35	Quantitation summary for protein	115/114	0.959	11	1.087		116/114	0.923	11	1.061	*
GSMUA_Achr10P05740_001	Ma10_p07030	Putative Haloalkane dehalogenase 2	374	45669	15	14	5	5	11.3	6.47	67692	1	1	1	712.329	1422.64	2	1422.64	0.0026	0	58.2	27	28	1.1e-05	K	YDGVEEFCK	A			0.52	Quantitation summary for protein	115/114	1.004	14	1.049		116/114	0.832	14	[1.039]
GSMUA_Achr9P12610_001	Ma09_p12230	Probable glycerophosphoryl diester phosphodiesterase 1	374	91686	13	12	5	5	6.7	5.47	86589	1	1	1	789.42	1576.82	2	1576.82	0.0027	0	72.41	29	35	2e-06	R	VDGIITDFPETAR	R			0.28	Quantitation summary for protein	115/114	1.186	8	1.061	*	116/114	1.115	8	1.069	*
GSMUA_Achr5P09550_001	Ma05_p09220	Putative uncharacterized protein	374	41641	16	16	7	7	19.4	9.14	98919	1	1	1	854.427	1706.84	2	1706.84	-0.0024	0	57.2	25	33	4.8e-05	K	IYVANVPADMPSDR	L	Oxidation (M)	0.00000000030000.0	0.71	Quantitation summary for protein	115/114	0.862	16	1.049	*	116/114	0.86	16	1.061	*
GSMUA_Achr11P12610_001	Ma11_p09790	L-ascorbate peroxidase T, chloroplastic	373	52739	21	17	6	6	13.4	8.04	86483	1	1	1	526.279	1575.82	3	1575.81	0.0032	0	50.11	27	35	0.00034	R	LPDAGPSSPADHLR	D			0.73	Quantitation summary for protein	115/114	1.068	7	1.114		116/114	1.002	7	1.143
GSMUA_Achr9P28780_001	Ma09_p29410	Putative mitochondrial 2-oxoglutarate/malate carrier protein	373	34953	41	32	5	5	18.7	9.59	117763	1	0	0	676.069	2025.19	3	2025.18	0.003	0	37.87		30	0.0017	K	AVEANDGKPLPLLQK	A	Deamidated (NQ)	0.000010000000000.0	1.71	Quantitation summary for protein	115/114	1.3	3	1.103	*	116/114	1.063	3	1.022	*
GSMUA_Achr8P00520_001	Ma08_p00490	Putative Lysosomal alpha-mannosidase	373	130324	28	19	15	9	13.9	5.95	109622	1	1	1	621.967	1862.88	3	1862.88	0.0008	0	26.5		32	0.037	R	TDHIMFTMGTDFK	Y	2 Oxidation (M)	0.0000300300000.0	0.38	Quantitation summary for protein	115/114	1.014	21	1.05		116/114	1.137	22	1.062	*
GSMUA_Achr7P00060_001	Ma07_p00040	Mitochondrial outer membrane protein porin	373	32474	16	15	5	5	9.8	7.81	87159	1	1	0	527.651	1579.93	3	1579.93	0.0007	1	44.28		32	0.00065	M	GPGLYSEIGKK	A			0.79	Quantitation summary for protein	115/114	1.039	7	1.058		116/114	1.06	7	1.041	*
GSMUA_Achr4P33140_001	Ma04_p39640	DANA2, putative, expressed	373	26517	25	19	8	7	39.8	8.86	99102	1	1	1	570.638	1708.89	3	1708.89	0.0033	0	31.68		35	0.023	R	TALDGSVAFDPSNK	V			2.27	Quantitation summary for protein	115/114	1.145	22	1.057	*	116/114	0.994	22	1.034
GSMUA_Achr4P20780_001	Ma04_p27400	Aquaporin PIP2-4	373	22168	9	8	2	2	12.2	9.6	98688	1	1	1	569.282	1704.82	3	1704.82	0.003	0	47.16	25	33	0.0004	R	YGGGANELSDGYSK	G			0.76	Quantitation summary for protein	115/114	1.196	9	1.097	*	116/114	1.221	9	1.059	*
GSMUA_Achr1P02120_001	Ma04_p21930	Probable plastid-lipid-associated protein 12, chloroplastic	373	36323	32	19	13	11	33.4	9.07	57986	1	1	1	674.382	1346.75	2	1346.75	0.002	0	64.84	25	34	9.1e-06	R	TFVGVDFFK	I			2.4	Quantitation summary for protein	115/114	0.897	23	[1.060]		116/114	1.028	23	1.065	*
GSMUA_Achr1P10550_001	Ma01_p01230	26S proteasome non-ATPase regulatory subunit 1	373	117595	20	17	10	10	11.6	5.29	122132	1	1	1	759.37	2275.09	3	2275.09	0.0031	1	49.05	32	34	0.00033	K	SSEKDTDAMQVDSASEK	K	Oxidation (M)	0.00000000300000000.0	0.35	Quantitation summary for protein	115/114	1.094	17	1.046	*	116/114	1.109	17	1.063	*
GSMUA_Achr7P00180_001	Ma07_p00170	Thiazole biosynthetic enzyme, chloroplastic	371	10186	12	11	3	3	36.2	4.49	104868	1	1	0	597.962	1790.86	3	1790.86	0.0034	0	50.03	32	33	0.00022	R	MGPTFGAMMISGQK	A	3 Oxidation (M)	0.30000003300000.0	3.31	Quantitation summary for protein	115/114	0.9	2	1.079		116/114	0.871	2	1.023
GSMUA_Achr7P26730_001	Ma07_p28260	Putative Pentatricopeptide repeat-containing protein At4g16390, chloroplastic	370	67280	10	10	6	6	12	8.12	88664	1	1	1	797.898	1593.78	2	1593.78	0.0015	0	77.56	30	33	4e-07	K	MLVAEGTDNETVR	R	Oxidation (M)	0.3000000000000.0	0.4	Quantitation summary for protein	115/114	0.867	10	1.062	*	116/114	1.139	10	1.102	*
GSMUA_Achr8P23390_001	Ma08_p24090	Geminivirus Rep-interacting motor protein	368	157213	28	16	19	12	14.6	6.8	101734	1	1	1	582.628	1744.86	3	1744.86	0.0031	0	44.5		34	0.0009	R	MTQILADSMGGSSK	T	2 Oxidation (M)	0.30000000300000.0	0.42	Quantitation summary for protein	115/114	0.967	24	1.032	*	116/114	0.997	24	[1.052]
GSMUA_Achr4P00420_001	Ma04_p00400	Uncharacterized protein At3g63140, chloroplastic	368	47820	21	17	10	8	21.5	7.7	96727	1	1	1	562.304	1683.89	3	1683.89	0.0027	0	59.44		35	4e-05	K	KPMQFDIDDK	I	Oxidation (M)	0.0030000000.0	1.23	Quantitation summary for protein	115/114	1.075	16	1.057	*	116/114	1.103	16	1.09	*
GSMUA_Achr9P25390_001	Ma09_p25840	Hypothetical protein	367	51572	17	11	5	4	12.7	8.39	87714	1	0	0	793.458	1584.9	2	1584.9	0.0049	0	80.87	28	34	2.1e-07	K	SGATPILVATDVAAR	G			0.36	Quantitation summary for protein	115/114	---	0	---		116/114	---	0	---
GSMUA_Achr9P24540_001	Ma09_p24990	Peptidyl-prolyl cis-trans isomerase CYP37, chloroplastic	367	46211	16	14	6	6	16.4	5.26	104366	1	1	1	595.31	1782.91	3	1782.9	0.0037	0	52.31	30	35	0.00021	K	VDGSTFFPSAGGEPK	T			0.62	Quantitation summary for protein	115/114	1.011	14	1.061		116/114	0.864	14	[1.148]
GSMUA_Achr1P08940_001	Ma01_p04300	4-hydroxy-3-methylbut-2-en-1-yl diphosphate synthase	366	89195	22	16	12	7	15.7	6.12	116134	1	1	1	663.03	1986.07	3	1986.07	0.0006	1	26.97		35	0.075	R	IQTMTTSDTKDVAK	T	Oxidation (M)	0.00030000000000.0	0.43	Quantitation summary for protein	115/114	0.973	19	1.042	*	116/114	0.953	19	[1.086]
GSMUA_Achr9P02580_001	Ma09_p02520	Putative Nicalin	365	64683	19	18	8	8	13.9	8.26	113346	1	1	1	647.341	1939	3	1939	0.0016	1	57.51		35	7e-05	R	RGDATGQPATATTGGYK	L			0.49	Quantitation summary for protein	115/114	0.949	19	1.057	*	116/114	0.85	19	1.057	*
GSMUA_Achr6P35910_001	Ma06_p37800	Hypersensitive-induced response protein 1	365	40791	33	17	6	5	18.7	7.64	88507	1	0	0	531.634	1591.88	3	1591.88	0.0013	1	26.25	27	35	0.077	R	VAANEKAEAEK	I	Deamidated (NQ)	0.00010000000.0	0.87	Quantitation summary for protein	115/114	---	1	---		116/114	---	1	---
GSMUA_Achr4P31340_001	Ma04_p37930	Hypothetical protein	365	33193	13	13	4	4	17.2	4.9	116870	1	1	0	669.378	2005.11	3	2005.11	0.0019	1	63.98		34	1.2e-05	R	RNEIVFVSPTGEEIK	N			0.46	Quantitation summary for protein	115/114	1.031	5	1.059		116/114	1.015	4	1.032
GSMUA_AchrUn_randomP16250_001	Ma02_p00210	Glutamyl-tRNA reductase 1, chloroplastic	365	65208	20	15	9	8	17.5	9.26	109658	1	1	1	621.996	1862.97	3	1862.96	0.0053	0	64.55	28	36	1.4e-05	K	EHVEALPPASEAVGSAR	L			0.56	Quantitation summary for protein	115/114	0.337	9	1.215	*	116/114	0.478	9	1.144	*
GSMUA_Achr11P22690_001	Ma11_p21030	expressed protein	363	29301	19	16	8	7	27.4	5.95	81891	1	1	1	514.275	1539.8	3	1539.8	0.0021	0	42.6	26	35	0.0018	K	VLQEGTEAYDK	M			1.93	Quantitation summary for protein	115/114	0.799	19	[1.075]		116/114	1.039	19	1.053	*
GSMUA_Achr6P03690_001	Ma06_p05290	60S ribosomal protein L12	363	21555	15	13	4	4	22.5	7.63	92324	1	0	0	544.646	1630.92	3	1630.91	0.002	0	39.36		35	0.0038	R	VTGGEVGAASSLAPK	I			1.38	Quantitation summary for protein	115/114	1.074	3	1.068		116/114	1.101	3	1.058
GSMUA_Achr9P28000_001	Ma09_p28670	Cellulose synthase-like protein E6	362	89028	26	20	8	7	9.5	8.48	60598	1	1	1	683.853	1365.69	2	1365.69	0.0012	0	52.64	31	33	0.00013	K	EDTAFILEER	A			0.34	Quantitation summary for protein	115/114	1.057	26	[1.042]		116/114	0.942	26	1.029	*
GSMUA_Achr4P00120_001	Ma04_p00100	Uncharacterized aarF domain-containing protein kinase At5g05200, chloroplastic	362	52835	21	19	8	8	13.2	6.16	99756	1	1	1	573.357	1717.05	3	1717.05	0.0043	1	59.86	26	29	9.2e-06	R	LKNSQQEVVIK	V			0.62	Quantitation summary for protein	115/114	0.816	18	1.089	*	116/114	0.887	19	[1.192]
GSMUA_Achr11P17060_001	Ma11_p15600	expressed protein	361	51732	16	14	4	3	9.9	5.63	86601	1	1	1	526.618	1576.83	3	1576.83	0.0034	1	46.65	28	35	0.00076	R	AVEAAETDEARK	R			0.36	Quantitation summary for protein	115/114	0.93	14	1.045	*	116/114	0.896	14	1.062	*
GSMUA_Achr4P23520_001	Ma04_p30000	Alpha-1,4-glucan-protein synthase [UDP-forming] 2	361	34369	22	18	6	6	20	7.57	75673	1	1	0	497.285	1488.83	3	1488.83	0.001	0	35.47		35	0.0095	K	TGLPYIWHSK	A			0.9	Quantitation summary for protein	115/114	---	1	---		116/114	---	1	---
GSMUA_Achr3P25050_001	Ma03_p26250	Magnesium-protoporphyrin IX monomethyl ester [oxidative] cyclase, chloroplastic	361	51789	44	30	11	8	26.6	8.7	118734	1	0	0	688.058	2061.15	3	2061.15	0.003	1	60.92		34	2e-05	R	IFPAVLDVENPEFKR	K			1.23	Quantitation summary for protein	115/114	0.68	15	1.1	*	116/114	0.967	15	1.208
GSMUA_AchrUn_randomP00270_001	Ma11_p10950	NADH-ubiquinone oxidoreductase 51 kDa subunit, mitochondrial	360	44822	13	13	6	6	16.6	8.72	109790	1	1	0	622.02	1863.04	3	1863.04	0.0001	0	92.99	28	34	1.5e-08	K	AVQSGLGTAAVIVMDK	S	Oxidation (M)	0.0000000000000300.0	0.53	Quantitation summary for protein	115/114	1.197	4	1.091	*	116/114	1.167	4	1.078	*
GSMUA_Achr10P28260_001	Ma10_p28260	Lysyl-tRNA synthetase	360	78144	20	18	9	8	14.1	6.1	90992	1	1	1	809.382	1616.75	2	1616.75	0.0018	0	79.34	28	30	1.4e-07	R	ESDMDEIEFAK	Y	Oxidation (M)	0.00030000000.0	0.51	Quantitation summary for protein	115/114	1.095	19	[1.058]		116/114	1.141	18	1.047	*
GSMUA_Achr9P13230_001	Ma09_p12830	26S protease regulatory subunit 6A homolog	360	50368	18	14	7	5	17.8	5.19	107747	1	0	0	610.969	1829.88	3	1829.89	-0.0002	0	49.4	28	33	0.00028	K	MNVHPDVNFEELAR	S	Oxidation (M)	0.30000000000000.0	0.66	Quantitation summary for protein	115/114	1.022	3	1.195		116/114	0.749	3	1.27
GSMUA_Achr4P09960_001	Ma04_p09950	Uncharacterized aarF domain-containing protein kinase At1g71810, chloroplastic	360	81487	13	12	5	4	7.9	6.28	120710	1	1	1	723.67	2167.99	3	2167.99	0.0037	0	58.85		32	2.1e-05	K	NENPNSEVNYANSGENK	N	Deamidated (NQ)	0.00000000000100000.0	0.22	Quantitation summary for protein	115/114	1.194	11	1.159	*	116/114	1.024	12	[1.082]
GSMUA_Achr1P12930_001	Ma01_p06520	S-adenosylmethionine synthase 1	360	56146	16	15	4	4	11.1	5.66	121433	1	1	1	740.041	2217.1	3	2217.1	0.0029	0	58.73		35	4.3e-05	K	TQVTVEYQNDHGAMVPIR	V	Oxidation (M)	0.000000000000030000.0	0.26	Quantitation summary for protein	115/114	---	1	---		116/114	---	1	---
GSMUA_Achr7P01560_001	Ma07_p01580	expressed protein	359	57120	19	13	7	5	14.8	5.84	102760	1	1	1	587.326	1758.96	3	1758.96	-0.0025	1	28.86	22	35	0.046	R	LVLTDSGRVEELER	F			0.48	Quantitation summary for protein	115/114	1.187	17	1.057	*	116/114	0.98	17	[1.056]
GSMUA_Achr4P09280_001	Ma04_p09260	116 kDa U5 small nuclear ribonucleoprotein component	359	116635	26	17	15	11	14.7	5.05	104011	1	1	1	593.325	1776.95	3	1776.95	0.0008	0	32.41	30	36	0.023	K	AVPMSLVLEDSNAK	S	Oxidation (M)	0.00030000000000.0	0.43	Quantitation summary for protein	115/114	0.777	18	1.059	*	116/114	0.958	18	1.046	*
GSMUA_Achr11P14050_001	Ma11_p12560	Dihydrolipoyl dehydrogenase 1, mitochondrial	358	55165	23	19	9	9	16.9	6.72	103000	1	1	1	588.647	1762.92	3	1762.92	0.0031	0	28.2	24	35	0.052	K	EAAMATYDKPIHI	-	Oxidation (M)	0.0003000000000.0	0.89	Quantitation summary for protein	115/114	1.2	13	1.044	*	116/114	1.195	13	1.043	*
GSMUA_Achr5P10830_001	Ma05_p10610	expressed protein	358	42164	23	19	9	8	25.9	6.5	122397	1	1	1	767.647	2299.92	3	2299.92	-0.0003	1	27.13		22	0.0034	K	MVDDSSFEEDKDGSSSMD	-	2 Oxidation (M)	0.300000000000000030.0	1.13	Quantitation summary for protein	115/114	0.941	22	[1.045]		116/114	0.986	21	1.052
GSMUA_Achr4P14550_001	Ma04_p14530	Hypothetical protein	358	16562	19	13	4	4	24.1	8.85	108010	1	0	0	612.966	1835.87	3	1835.87	0.0001	1	32.78	24	32	0.01	R	GFGFVTFRDEQSMR	D	Oxidation (M)	0.00000000000030.0	1.54	Quantitation summary for protein	115/114	0.942	10	1.036	*	116/114	0.835	9	1.036	*
GSMUA_Achr1P21820_001	Ma01_p15210	40S ribosomal protein Sa-2	358	34036	17	16	5	5	20.5	5.11	120945	1	0	0	731.694	2192.06	3	2192.06	-0.0006	0	74.22		34	1.2e-06	R	HTPGTFTNQLQTSFSEPR	L	Deamidated (NQ)	0.000000010000000000.0	0.75	Quantitation summary for protein	115/114	1.107	4	1.084		116/114	1.181	4	1.042	*
GSMUA_AchrUn_randomP21760_001		ATP synthase subunit b, chloroplastic	356	10556	19	17	4	4	39.8	5.35	94563	1	1	1	554.275	1659.8	3	1659.8	0.0024	1	34	32	34	0.012	-	MNGYSEIEREK	Q	Deamidated (NQ); Oxidation (M)	0.31000000000.0	8.67	Quantitation summary for protein	115/114	1.186	19	[1.237]		116/114	1.196	19	[1.679]
GSMUA_Achr11P00570_001	Ma11_p00490	Putative Protein disulfide-isomerase	356	57325	24	21	8	8	15.1	4.93	64022	1	1	0	698.382	1394.75	2	1394.75	0.0017	0	57.28	29	35	6.5e-05	K	VMPAFQEAAK	F	Oxidation (M)	0.0300000000.0	0.65	Quantitation summary for protein	115/114	0.919	15	1.029	*	116/114	1.006	16	1.032
GSMUA_Achr9P11470_001	Ma09_p11090	Elongation factor 1-gamma 2	356	49397	30	20	10	7	16.7	5.72	86712	1	1	1	526.945	1577.81	3	1577.81	-0.0018	1	40.42	24	35	0.0029	K	VDISDEAQKER	V	Deamidated (NQ)	0.00000001000.0	1.32	Quantitation summary for protein	115/114	2.121	9	1.133	*	116/114	1.609	9	1.143	*
GSMUA_Achr7P21330_001	Ma07_p22840	Eukaryotic translation initiation factor 3 subunit E	355	54801	17	14	7	7	15.9	5.61	111282	1	1	1	635.649	1903.92	3	1903.92	0.0017	0	26.39		33	0.055	K	ALYHTEDVPQEMVGR	R	Oxidation (M)	0.000000000003000.0	0.59	Quantitation summary for protein	115/114	1.039	15	1.077		116/114	1.096	14	1.046	*
GSMUA_Achr3P03670_001	Ma03_p03480	Putative uncharacterized protein	355	30615	15	12	5	4	21.4	9.38	110617	1	1	1	941.466	1880.92	2	1880.91	0.0036	0	57.81	28	34	4.2e-05	R	SGGSASFQNPGEPLFSR	K			0.67	Quantitation summary for protein	115/114	0.982	12	1.073		116/114	0.792	12	1.112	*
GSMUA_Achr2P18210_001	Ma02_p20050	Dynamin-related protein 1E	355	74440	19	17	10	8	12.1	8.07	85141	1	1	0	522.315	1563.92	3	1563.92	0.0029	1	33.35	23	31	0.0072	R	KSIGETQELK	R			0.54	Quantitation summary for protein	115/114	1.166	3	1.064	*	116/114	1.109	3	1.069
GSMUA_Achr2P14040_001	Ma02_p15890	Thiazole biosynthetic enzyme, chloroplastic	354	25181	11	10	3	3	17.4	5.72	104868	1	0	0	597.962	1790.86	3	1790.86	0.0034	0	50.03	32	33	0.00022	R	MGPTFGAMMISGQK	A	3 Oxidation (M)	0.30000003300000.0	0.86	Quantitation summary for protein	115/114	---	1	---		116/114	---	1	---
GSMUA_Achr1P24040_001	Ma01_p18410	Putative expressed protein	354	55970	23	18	7	5	13.4	9.32	113340	1	1	1	647.337	1938.99	3	1938.99	0.0053	0	57.68		35	6.5e-05	K	EVTMGDELELPQFK	D	Oxidation (M)	0.00030000000000.0	0.49	Quantitation summary for protein	115/114	0.98	18	[1.081]		116/114	0.999	18	1.038
GSMUA_Achr5P09130_001	Ma05_p08840	Ras-related protein Rab11B	353	26266	21	18	8	7	33.6	5.03	93451	1	0	1	549.627	1645.86	3	1645.86	0.0048	1	29.05	28	35	0.042	R	FTRDEFSLESK	S			1.93	Quantitation summary for protein	115/114	0.917	4	1.055	*	116/114	1.405	4	[1.267]
GSMUA_AchrUn_randomP01190_001	Ma02_p01950	Ankyrin repeat domain-containing protein 2	353	39827	20	16	6	6	20.9	4.49	117197	1	1	1	671.677	2012.01	3	2012	0.0026	0	50.9	25	35	0.00026	K	TILEEIESGGPSAMMK	Y	2 Oxidation (M)	0.0000000000000330.0	0.89	Quantitation summary for protein	115/114	0.997	14	1.074		116/114	0.943	14	1.067	*
GSMUA_AchrUn_randomP02470_001	Ma00_p01390	70 kDa peptidyl-prolyl isomerase	352	76685	27	21	13	12	19.6	5.33	104870	1	1	1	597.964	1790.87	3	1790.87	0.0038	0	28.38		33	0.032	K	EGEGYERPNDGAVVR	V			0.87	Quantitation summary for protein	115/114	0.893	19	1.038	*	116/114	1.038	19	[1.103]
GSMUA_Achr11P18380_001	Ma11_p16880	Putative uncharacterized protein	351	190990	38	25	24	18	14	4.88	118061	1	1	1	679.006	2034	3	2033.99	0.0035	0	39.98		34	0.0029	K	SNMELEQHLNSAETK	Y	Oxidation (M)	0.003000000000000.0	0.43	Quantitation summary for protein	115/114	1.072	21	1.031	*	116/114	0.858	22	1.043	*
GSMUA_Achr7P01530_001	Ma07_p01550	5-methyltetrahydropteroyltriglutamate--homocysteine methyltransferase	351	93645	31	24	13	10	13.7	6.23	98726	1	1	1	569.306	1704.9	3	1704.89	0.0033	0	38.2	30	35	0.0058	K	DLESHQLEAFTK	A			0.51	Quantitation summary for protein	115/114	0.946	11	1.03	*	116/114	1.144	11	[1.051]
GSMUA_Achr5P28270_001	Ma05_p30620	Phosphoinositide phospholipase C 4	351	74457	22	20	8	7	11.1	5.81	88218	1	1	1	530.655	1588.94	3	1588.94	0.0032	1	27.9	30	31	0.025	R	RLSLSEQELVK	A			0.47	Quantitation summary for protein	115/114	1.135	20	1.034	*	116/114	1.091	20	1.033	*
GSMUA_Achr4P29990_001	Ma04_p36490	Hypothetical protein	351	27124	22	18	4	3	15.6	9.05	114808	1	0	0	654.354	1960.04	3	1960.04	0.0022	1	34.43	23	35	0.014	R	SIPTMMIFKNGEK	K	Deamidated (NQ); 2 Oxidation (M)	0.0000330001000.0	0.79	Quantitation summary for protein	115/114	1.083	14	1.066	*	116/114	0.923	14	1.111	*
GSMUA_Achr4P21920_001	Ma04_p28520	Malate dehydrogenase, cytoplasmic	351	38486	24	17	9	8	28.6	6	113203	1	1	0	646.739	1937.19	3	1937.19	0.0024	0	38.19		24	0.0004	K	VLVVANPANTNALILK	E			1.48	Quantitation summary for protein	115/114	1.028	13	1.077		116/114	1.282	13	1.19	*
GSMUA_Achr3P01200_001	Ma03_p01090	Formate dehydrogenase, mitochondrial	351	46604	30	26	12	10	27.4	8.36	124326	1	1	1	836.408	2506.2	3	2506.21	-0.0053	0	27.37		34	0.05	R	YMPNQAMTPHISGTTIDGQLR	Y	2 Oxidation (M)	0.030000300000000000000.0	1.43	Quantitation summary for protein	115/114	1.197	27	1.047	*	116/114	1.156	27	1.063	*
GSMUA_Achr11P01170_001	Ma11_p01080	Aconitate hydratase 2, mitochondrial	350	116178	22	19	9	8	8.1	7.06	99393	1	1	1	571.957	1712.85	3	1712.85	0.0025	0	42.53	22	33	0.0014	K	DMTMSPPGPHPVK	D	2 Oxidation (M)	0.0303000000000.0	0.25	Quantitation summary for protein	115/114	1.018	4	[1.203]		116/114	1.106	3	1.036	*
GSMUA_Achr10P27040_001	Ma10_p26980	Uncharacterized protein At2g34160	350	16230	23	22	3	3	17.1	5.12	107763	1	1	1	610.979	1829.91	3	1829.91	0.0043	1	37.03		35	0.0064	K	IMTSMVDVKDESR	G	2 Oxidation (M)	0.0300300000000.0	0.77	Quantitation summary for protein	115/114	---	1	---		116/114	---	1	---
GSMUA_AchrUn_randomP05090_001	Ma09_p21680	transmembrane protein 120A, putative, expressed	350	45134	20	15	8	5	17.4	9.51	74028	1	1	1	738.369	1474.72	2	1474.72	0.003	0	49.74	23	32	0.00021	M	VDPNAIMEEAAR	L	Oxidation (M)	0.000000300000.0	0.64	Quantitation summary for protein	115/114	0.969	16	1.053	*	116/114	1.028	16	1.071
GSMUA_Achr6P08280_001	Ma06_p09860	Putative Staphylococcal nuclease domain-containing protein 1	349	116644	22	18	13	12	14.3	6.13	120838	1	1	1	727.38	2179.12	3	2179.11	0.003	1	52.58		36	0.00022	R	KVGMADGPNAIVSSSADTR	V	Oxidation (M)	0.0003000000000000000.0	0.43	Quantitation summary for protein	115/114	0.954	15	1.036	*	116/114	0.946	15	1.05	*
GSMUA_Achr9P18120_001	Ma09_p17530	Putative Uncharacterized protein yqjG	348	48594	15	15	4	4	10.4	8.37	83501	1	1	1	776.915	1551.82	2	1551.82	-0.0003	0	77.76		35	5.8e-07	R	VIYPNVNNGVYR	C	Deamidated (NQ)	0.000000010000.0	0.3	Quantitation summary for protein	115/114	1.186	15	1.059	*	116/114	1.103	15	1.046	*
GSMUA_Achr8P21380_001	Ma08_p22120	Uncharacterized aarF domain-containing protein kinase At1g79600, chloroplastic	348	59035	20	18	10	9	20.3	5.07	114357	1	1	0	652.33	1953.97	3	1953.97	0.001	0	46.02	26	34	0.00075	R	VYQELNYVQEGQNAR	R			0.72	Quantitation summary for protein	115/114	1.046	9	1.032	*	116/114	1.064	9	1.042	*
GSMUA_Achr7P03150_001	Ma07_p03230	60S ribosomal protein L3	348	52843	27	23	9	7	23.1	10.15	116748	1	1	0	667.695	2000.06	3	2000.06	0.004	0	80.94	33	36	3.2e-07	K	AHLMEIQVNGGTVAQK	V	Deamidated (NQ); Oxidation (M)	0.0003000010000000.0	0.62	Quantitation summary for protein	115/114	0.875	4	1.224		116/114	1.184	4	1.112	*
GSMUA_Achr5P17890_001	Ma05_p20120	Putative 2-oxoglutarate/malate translocator, chloroplastic	348	38075	17	15	4	4	12.5	7.64	86771	1	1	1	526.962	1577.86	3	1577.86	0.0032	0	31.59	28	35	0.024	K	SLSLSSGSKPGDR	S			0.52	Quantitation summary for protein	115/114	0.997	6	1.031		116/114	1.079	6	[1.125]
GSMUA_Achr3P12460_001	Ma03_p12190	rhodanese-like domain containing protein, putative, expressed	348	28264	16	15	4	4	15.7	8.7	99056	1	1	1	570.315	1707.92	3	1707.92	0.0055	0	60.42	28	35	3e-05	K	EAHPPGAINVQIYR	L			0.74	Quantitation summary for protein	115/114	1.011	14	1.043		116/114	0.911	15	1.067	*
GSMUA_Achr3P14270_001	Ma03_p14780	Protochlorophyllide reductase A, chloroplastic	347	45965	16	12	5	4	13.2	9.36	104719	1	1	1	597.278	1788.81	3	1788.81	0.0037	0	29.67		30	0.011	R	NSSAMIDGGDFDGAK	A	Deamidated (NQ); Oxidation (M)	0.100030000000000.0	0.41	Quantitation summary for protein	115/114	0.559	11	1.144	*	116/114	0.913	11	1.085	*
GSMUA_Achr1P09400_001	Ma01_p00130	Glucose-1-phosphate adenylyltransferase small subunit, chloroplastic	345	62059	28	18	11	9	18.5	7.62	82556	1	1	1	515.644	1543.91	3	1543.91	0.0027	0	51.48		32	0.00013	R	AKPAVPLGANYR	L			0.86	Quantitation summary for protein	115/114	1.066	22	[1.054]		116/114	0.991	22	1.044
GSMUA_Achr9P01630_001	Ma09_p01600	Adenosylhomocysteinase	344	51794	16	13	9	6	19.3	6.43	89907	1	1	0	536.642	1606.9	3	1606.9	0.0019	0	48.97	24	34	0.00037	R	LVGVSEETTTGVK	R			0.64	Quantitation summary for protein	115/114	1.019	3	1.097		116/114	1.005	3	1.044
GSMUA_Achr11P07070_001	Ma11_p06770	Putative Cell division protein ftsY homolog	343	44885	18	15	7	6	19.1	8.63	110283	1	1	1	625.708	1874.1	3	1874.1	-0.0001	0	41.56		32	0.0013	R	KPAVIMVVGVNGGGK	T	Deamidated (NQ); Oxidation (M)	0.000003000010000.0	0.77	Quantitation summary for protein	115/114	0.861	16	1.08	*	116/114	0.851	16	1.107	*
GSMUA_Achr10P26560_001	Ma10_p26490	D-xylose-proton symporter-like 3	343	61630	16	14	4	3	6.1	9.28	68937	1	1	1	717.428	1432.84	2	1432.84	0.0038	0	75.87		33	5.9e-07	R	QIDETLVSLK	A			0.3	Quantitation summary for protein	115/114	0.864	14	1.056	*	116/114	0.971	14	1.032	*
GSMUA_Achr9P08240_001	Ma09_p07890	KH domain-containing protein, putative, expressed	343	77649	19	14	6	5	7.3	4.87	82892	1	1	1	516.628	1546.86	3	1546.86	0.0048	1	31.04	30	34	0.024	R	EGDEEAPLKK	Q			0.28	Quantitation summary for protein	115/114	0.697	16	1.044	*	116/114	0.787	16	1.05	*
GSMUA_Achr6P35020_001	Ma06_p36910	Alpha-1,4-glucan-protein synthase [UDP-forming] 2	343	33629	22	17	6	5	18.7	6.43	75673	1	0	0	497.285	1488.83	3	1488.83	0.001	0	35.47		35	0.0095	K	TGLPYIWHSK	A			0.76	Quantitation summary for protein	115/114	---	0	---		116/114	---	0	---
GSMUA_Achr6P18380_001	Ma06_p19730	Rab GDP dissociation inhibitor alpha	343	55656	21	17	7	7	14.8	5.45	88924	1	1	1	533.302	1596.88	3	1596.88	0.0016	0	50.87		34	0.00024	R	GSDKPPAQLGPSR	D			0.58	Quantitation summary for protein	115/114	1.077	5	1.051	*	116/114	1.153	6	1.08	*
GSMUA_Achr6P15490_001	Ma06_p17050	50S ribosomal protein L10, chloroplastic	343	28482	22	16	6	6	23.5	9.17	99373	1	1	1	857.415	1712.81	2	1712.81	0.0019	0	74.47		32	6.5e-07	K	LEDNDFTGAVFEGR	F			1.42	Quantitation summary for protein	115/114	1.088	16	1.157	*	116/114	1.187	17	1.082	*
GSMUA_Achr1P17030_001	Ma01_p10310	Monodehydroascorbate reductase	343	52244	29	16	6	4	14.5	5.31	107258	1	1	1	608	1820.98	3	1820.98	0.002	0	54.84	25	35	0.00012	K	LLGAFLEGGSPDETK	T			0.44	Quantitation summary for protein	115/114	1.014	20	1.019	*	116/114	0.672	22	[1.109]
GSMUA_Achr8P09820_001	Ma08_p09620	Metal ion binding protein, putative	342	20991	8	8	2	2	13.5	4.54	92198	1	1	1	815.93	1629.85	2	1629.84	0.0015	0	95.55		34	8.7e-09	K	ALEGQEGVSDLNVR	V			0.81	Quantitation summary for protein	115/114	0.907	8	1.071	*	116/114	1.053	8	1.039	*
GSMUA_Achr11P04800_001	Ma11_p04590	Pto-interacting protein 1	341	42731	22	17	7	6	21.5	7.21	110983	1	1	1	632.31	1893.91	3	1893.9	0.0071	0	43.14	23	33	0.001	K	IADFDLSNQAPDMAAR	L	Oxidation (M)	0.0000000000003000.0	0.95	Quantitation summary for protein	115/114	1.142	16	1.035	*	116/114	1.023	16	1.069
GSMUA_Achr9P17130_001	Ma09_p16870	expressed protein	341	39857	16	15	5	5	14.6	6.62	77961	1	1	1	755.418	1508.82	2	1508.82	0.0053	0	43.84	26	35	0.0014	R	EAIPEIFMQK	K	Oxidation (M)	0.0000000300.0	0.61	Quantitation summary for protein	115/114	0.83	15	1.042	*	116/114	0.958	15	1.062	*
GSMUA_Achr4P04460_001	Ma04_p04490	Putative NADH dehydrogenase [ubiquinone] 1 alpha subcomplex subunit 9, mitochondrial (Fragment)	341	47277	21	14	9	6	18.4	9.52	88825	1	1	1	532.959	1595.86	3	1595.85	0.004	1	31.35		35	0.028	R	KGGPSFGSTVSER	V			0.6	Quantitation summary for protein	115/114	1.112	16	1.049	*	116/114	0.974	16	[1.061]
GSMUA_Achr10P05650_001	Ma10_p06940	70 kDa peptidyl-prolyl isomerase	340	74295	22	19	9	9	14.4	5.19	110000	1	1	1	623.662	1867.96	3	1867.96	0.002	0	47.25		35	0.00069	K	VIEGLDQAVMTMNK	G	2 Oxidation (M)	0.00000000030300.0	0.54	Quantitation summary for protein	115/114	0.933	13	1.023	*	116/114	0.977	13	1.063
GSMUA_Achr8P10620_001	Ma08_p10410	Probable ATP-citrate synthase	340	78164	13	12	6	6	10.5	7	105367	1	1	1	599.97	1796.89	3	1796.89	0.0008	0	44.48	23	35	0.0011	R	SAAASSMSALMQPTIR	V	2 Oxidation (M)	0.0000003000300000.0	0.28	Quantitation summary for protein	115/114	0.926	13	1.04	*	116/114	0.951	13	1.05	*
GSMUA_Achr8P09410_001	Ma08_p09140	Ankyrin repeat domain-containing protein 2	340	40456	16	14	5	5	20.2	4.6	124364	1	1	1	838.077	2511.21	3	2511.2	0.0041	1	80.41		34	2.5e-07	K	TGSDENKTSAAEASSTQQQAGR	R			0.73	Quantitation summary for protein	115/114	1.009	11	1.055		116/114	1.306	11	[1.206]
GSMUA_Achr7P23940_001	Ma07_p25360	Ras-related protein Rab7	340	25034	17	15	6	6	26.8	5.41	82955	1	1	1	774.885	1547.75	2	1547.75	0.0013	0	55.5		33	5.7e-05	R	GNMPYFETSAK	E	Oxidation (M)	0.00300000000.0	1.72	Quantitation summary for protein	115/114	1.132	10	1.065	*	116/114	1.199	10	1.077	*
GSMUA_Achr4P22400_001	Ma04_p28960	Thioredoxin H1	340	14569	12	12	3	3	25.4	5.52	71746	1	1	1	485.944	1454.81	3	1454.81	0.0029	0	48.01	29	34	0.00049	K	QHLLQANESK	K			1.32	Quantitation summary for protein	115/114	1.009	12	1.078		116/114	1.481	11	1.049	*
GSMUA_Achr5P07280_001	Ma05_p07040	L-ascorbate peroxidase, cytosolic	339	29899	22	14	5	3	20.1	5.31	110769	1	1	0	629.384	1885.13	3	1885.13	0.0031	0	47.63		28	0.00012	K	ALLTDPVFRPLVEK	Y			0.88	Quantitation summary for protein	115/114	0.931	4	1.067		116/114	1.032	4	[1.075]
GSMUA_Achr8P14200_001	Ma08_p13060	Mitochondrial outer membrane protein porin of 36 kDa	338	36481	10	9	4	3	12	8.67	89976	1	1	1	804.957	1607.9	2	1607.9	0.0025	0	97.64	33	35	5.8e-09	K	TSDSGLGLTATGIK	V			0.68	Quantitation summary for protein	115/114	1.107	9	1.084	*	116/114	1.145	9	1.145	*
GSMUA_Achr11P25220_001	Ma11_p23550	expressed protein	337	38574	14	12	5	5	13.2	5.15	116273	1	1	1	664.688	1991.04	3	1991.04	0.0008	1	80.26	26	35	3.7e-07	R	AKLEDLDASLGDVSDR	L			0.51	Quantitation summary for protein	115/114	0.987	12	[1.072]		116/114	1.207	12	[1.072]
GSMUA_AchrUn_randomP10840_001	Ma09_p20320	Hypothetical protein	337	18713	6	6	3	3	10.6	10.4	120070	1	1	1	709.035	2124.08	3	2124.08	0.0049	1	75.46	34	35	1.1e-06	R	SKITTSNEEETLEEAR	R			0.94	Quantitation summary for protein	115/114	0.856	6	1.133	*	116/114	0.868	6	1.438
GSMUA_Achr4P32370_001	Ma04_p38880	Allene oxide synthase, chloroplastic	336	57484	22	16	10	7	22.2	8.89	101197	1	1	1	579.619	1735.83	3	1735.83	0.0018	0	47.87	25	33	0.00036	R	DMVVTSHDAAFEVR	A	Oxidation (M)	0.03000000000000.0	0.74	Quantitation summary for protein	115/114	1.118	16	1.032	*	116/114	1.568	16	1.079	*
GSMUA_Achr2P01410_001	Ma02_p03350	Tubulin beta-1 chain	336	46403	23	14	7	5	19	4.66	102194	1	1	0	584.303	1749.89	3	1749.88	0.0059	0	33.64		35	0.016	K	EVDEQMLNVQNK	N	Oxidation (M)	0.000003000000.0	0.62	Quantitation summary for protein	115/114	---	1	---		116/114	---	1	---
GSMUA_Achr6P18200_001	Ma06_p19550	peroxiredoxin, putative, expressed	335	31999	15	15	5	5	18.4	6.84	109904	1	1	0	623.01	1866.01	3	1866.01	0.0001	0	53.61	35	35	0.00016	K	EGVIQHSTINNLAIGR	S	Deamidated (NQ)	0.0000000001000000.0	0.81	Quantitation summary for protein	115/114	0.963	3	1.098		116/114	1.799	3	1.279
GSMUA_Achr2P01100_001	Ma02_p00230	T-complex protein 1 subunit alpha	335	32527	10	10	5	5	19	4.97	103930	1	0	0	592.987	1775.94	3	1775.93	0.0054	0	58.33	29	35	5.3e-05	R	NNLEAGVIEPAMSK	V	Oxidation (M)	0.00000000000300.0	0.63	Quantitation summary for protein	115/114	---	1	---		116/114	---	1	---
GSMUA_Achr11P18370_001	Ma11_p16870	Phosphoglycerate kinase, cytosolic	334	47807	12	9	5	4	13.5	5.79	103225	1	0	0	589.976	1766.91	3	1766.91	0.0016	1	30.62	33	35	0.032	K	EEEKNDPEFAK	K			0.49	Quantitation summary for protein	115/114	1.049	5	1.055		116/114	1.179	6	1.071	*
GSMUA_Achr10P29800_001	Ma10_p29760	Protease Do-like 8, chloroplastic	334	44055	15	13	5	4	11.3	6.92	91387	1	1	1	541.296	1620.87	3	1620.86	0.0024	0	51.45	35	35	0.00025	R	VFLSGPLFPSEER	T			0.44	Quantitation summary for protein	115/114	0.892	13	1.02	*	116/114	0.772	13	1.041	*
GSMUA_Achr9P28160_001	Ma09_p28810	Putative Protein NLRC3	334	71534	19	13	9	7	13.9	8.38	95892	1	1	1	838.422	1674.83	2	1674.83	0.0008	0	95.24		34	8.5e-09	K	TLNLSGNNIGDEGAR	C	Deamidated (NQ)	0.000000100000000.0	0.43	Quantitation summary for protein	115/114	0.969	13	1.093		116/114	0.973	13	1.061
GSMUA_Achr9P08170_001	Ma09_p07830	Probable V-type proton ATPase subunit H	334	86672	22	17	10	8	12.9	9.05	106663	1	1	1	453.983	1811.9	4	1811.9	0.0018	0	50.3		34	0.00027	K	GQHGLVSNGESSHSK	S	Deamidated (NQ)	0.000000010000000.0	0.4	Quantitation summary for protein	115/114	0.939	19	1.058	*	116/114	1.135	19	1.042	*
GSMUA_Achr8P22470_001	Ma08_p23180	Sucrose synthase 2	334	99265	41	20	14	8	15.6	6.16	102200	1	1	1	584.308	1749.9	3	1749.9	0.0022	1	25.37	32	35	0.11	K	SSDREEIQEIEK	M			0.43	Quantitation summary for protein	115/114	1.491	18	[1.043]		116/114	1.258	18	1.041	*
GSMUA_Achr8P06200_001	Ma08_p06060	S-adenosylmethionine synthase	334	47454	13	12	3	3	8.9	5.48	88904	1	0	0	533.291	1596.85	3	1596.85	0.0021	0	55.4	25	35	0.0001	R	FVIGGPHGDAGLTGR	K			0.22	Quantitation summary for protein	115/114	1.244	2	1.075		116/114	0.787	2	1.039
GSMUA_Achr4P12130_001	Ma04_p12090	ABC transporter B family member 1	334	153947	30	20	17	10	11.8	8.39	101551	1	1	1	581.955	1742.84	3	1742.84	0.0057	0	27.42	28	33	0.039	R	MQEQAHEAALINAR	K	2 Deamidated (NQ); Oxidation (M)	0.31010000000000.0	0.34	Quantitation summary for protein	115/114	1.009	21	1.047		116/114	1.097	21	1.039	*
GSMUA_AchrUn_randomP17730_001	Ma00_p03400	60S ribosomal protein L3	334	57008	27	23	8	6	19.5	10.08	116748	1	0	0	667.695	2000.06	3	2000.06	0.004	0	80.94	33	36	3.2e-07	K	AHLMEIQVNGGTVAQK	V	Deamidated (NQ); Oxidation (M)	0.0003000010000000.0	0.48	Quantitation summary for protein	115/114	0.662	2	1.009	*	116/114	1.403	2	1.124
GSMUA_Achr11P17960_001	Ma11_p16510	ribosomal L18p/L5e family protein, putative, expressed	333	22307	17	15	4	4	15.1	10.02	91182	1	1	1	540.308	1617.9	3	1617.9	0.0049	0	61.29	25	35	2.4e-05	K	HLYVQVIDDTK	M			1.01	Quantitation summary for protein	115/114	0.762	15	1.103	*	116/114	0.955	15	1.097
GSMUA_Achr6P06530_001	Ma06_p08140	Adenosylhomocysteinase	333	51442	15	12	9	6	20	6.23	89907	1	0	0	536.642	1606.9	3	1606.9	0.0019	0	48.97	24	34	0.00037	R	LVGVSEETTTGVK	R			0.64	Quantitation summary for protein	115/114	0.966	2	1.029		116/114	1.363	2	1.097
GSMUA_Achr10P23000_001	Ma10_p22930	Phosphoinositide phospholipase C 6	332	74379	17	13	9	8	12.3	5.54	84584	1	1	1	521.31	1560.91	3	1560.91	-0.001	1	33.79		33	0.0085	R	RLSLSEQELAK	A			0.47	Quantitation summary for protein	115/114	1.16	14	[1.071]		116/114	1.31	14	1.071	*
GSMUA_Achr4P31270_001	Ma04_p37810	Glutamate decarboxylase 1	332	60458	24	19	10	6	16.8	6.06	111305	1	1	1	635.998	1904.97	3	1904.97	0	0	45.07	30	35	0.00099	R	IASETDVSIQHTFASR	Y			0.79	Quantitation summary for protein	115/114	0.877	21	1.113	*	116/114	1.127	20	1.105	*
GSMUA_AchrUn_randomP11210_001	Ma04_p16550	Malate dehydrogenase, mitochondrial	332	40398	13	12	4	4	10.9	9	101216	1	1	1	579.653	1735.94	3	1735.93	0.0028	0	51.63	24	35	0.00026	R	AQVAGYVGEEQLGK	A			0.6	Quantitation summary for protein	115/114	1.028	2	1.453		116/114	1.052	2	1.085
GSMUA_Achr1P13990_001	Ma01_p07520	Peptidyl-prolyl cis-trans isomerase CYP38, chloroplastic	332	46433	19	14	7	6	17.6	4.76	102724	1	1	1	587.303	1758.89	3	1758.89	0.0012	0	83.36		35	1.7e-07	K	ESELTPSNANILDGR	Y			0.86	Quantitation summary for protein	115/114	0.864	14	1.122	*	116/114	0.812	14	1.124	*
GSMUA_Achr3P03920_001	Ma03_p03730	Putative Probable glycerophosphoryl diester phosphodiesterase 1	331	94630	11	10	3	3	3.7	8.65	72239	1	1	1	730.441	1458.87	2	1458.86	0.002	0	84.92	29	32	5.4e-08	R	TLSGNSPAIIAK	G			0.11	Quantitation summary for protein	115/114	1.23	6	1.047	*	116/114	1.211	6	1.03	*
GSMUA_Achr5P26680_001	Ma05_p29040	Tubulin beta-1 chain	330	46232	23	14	7	5	19.1	4.69	102194	1	0	0	584.303	1749.89	3	1749.88	0.0059	0	33.64		35	0.016	K	EVDEQMLNVQNK	N	Oxidation (M)	0.000003000000.0	0.62	Quantitation summary for protein	115/114	---	1	---		116/114	---	1	---
GSMUA_Achr1P01870_001	Ma04_p21660	myosin-2 heavy chain, non muscle, putative, expressed	330	156410	16	13	13	10	9.9	8.97	112891	1	1	1	644.298	1929.87	3	1929.87	0.0029	0	77.48		29	1.6e-07	K	GAEDATGEEDSPYSSK	A			0.28	Quantitation summary for protein	115/114	0.938	15	1.061	*	116/114	0.894	15	1.051	*
GSMUA_Achr1P01470_001	Ma04_p20280	Cell elongation protein DIMINUTO	330	25033	11	11	3	3	13.8	5.72	86646	1	1	1	526.88	1577.62	3	1577.62	-0.0005	0	30.19		21	0.0012	R	MFDGSQYEHCR	K	Oxidation (M)	0.30000000000.0	0.65	Quantitation summary for protein	115/114	0.905	9	1.056	*	116/114	1.01	9	1.029
GSMUA_Achr8P17110_001	Ma08_p17080	Magnesium-chelatase subunit chlD, chloroplastic	329	49959	25	18	11	9	20.3	8.79	72308	1	1	1	730.898	1459.78	2	1459.78	0.0011	0	66.75	29	34	5.7e-06	R	GDYAEVLLPPSR	S			0.78	Quantitation summary for protein	115/114	0.492	22	1.066	*	116/114	0.806	22	1.048	*
GSMUA_Achr8P03350_001	Ma08_p03260	Oryzain alpha chain	328	38560	12	12	3	3	10.2	4.87	96527	1	1	0	561.649	1681.92	3	1681.92	0.0014	0	56.5		35	7.3e-05	K	AVANQPVSVAIEAGGR	T			0.39	Quantitation summary for protein	115/114	1.068	3	1.082		116/114	1.013	3	1.059
GSMUA_Achr1P14710_001	Ma01_p08200	T-complex protein 1 subunit zeta	328	64788	26	18	12	10	20.6	6.23	104887	1	1	1	896.466	1790.92	2	1790.91	0.0029	0	51.97		35	0.00021	K	EMQIQNPTAIMIAR	T	2 Oxidation (M)	0.03000000003000.0	0.9	Quantitation summary for protein	115/114	1.031	21	1.067	*	116/114	1.083	20	1.053	*
GSMUA_Achr7P24090_001	Ma07_p25510	Chaperonin CPN60-like 2, mitochondrial	327	63053	13	12	5	5	7.9	5.53	98887	1	0	0	569.661	1705.96	3	1705.96	0.0023	1	59.05		34	3.5e-05	K	IGGASEAEVGEKK	D			0.36	Quantitation summary for protein	115/114	1.123	2	1.007	*	116/114	1	2	1.061
GSMUA_Achr5P18710_001	Ma05_p21080	Putative Vacuolar proton translocating ATPase 100 kDa subunit	327	99046	21	13	7	6	8.5	5.61	89131	1	1	1	533.947	1598.82	3	1598.82	0.0021	0	33.39	26	34	0.014	K	ESPPTYFQTNK	F			0.3	Quantitation summary for protein	115/114	0.971	19	1.058	*	116/114	0.988	19	[1.058]
GSMUA_Achr2P02380_001	Ma02_p04310	Superoxide dismutase [Cu-Zn]	327	16464	7	7	2	2	16.4	5.47	91646	1	1	1	541.971	1622.89	3	1622.89	0.0031	0	72.63	28	35	1.9e-06	R	AVVVHADPDDLGK	G			0.45	Quantitation summary for protein	115/114	1.097	7	1.037	*	116/114	1.28	5	1.013	*
GSMUA_Achr8P04350_001	Ma08_p04290	calcium homeostasis regulator CHoR1, putative, expressed	326	33686	22	17	5	4	17.1	6.67	83399	1	1	1	517.98	1550.92	3	1550.91	0.0043	0	49.56		32	0.00018	R	KPNSLAGFASK	V			0.93	Quantitation summary for protein	115/114	0.768	22	1.052	*	116/114	0.821	22	1.071	*
GSMUA_Achr6P18430_001	Ma06_p19770	Ras-related protein RABA2a	326	27339	16	14	6	6	26.7	6.85	92951	1	1	1	547.618	1639.83	3	1639.83	0.0013	0	61.46	27	34	2.2e-05	R	AVASEDAQSFAEK	E			1.24	Quantitation summary for protein	115/114	1.118	2	1.066		116/114	1.217	2	1.202
GSMUA_Achr6P07530_001	Ma06_p09160	1,4-alpha-glucan-branching enzyme 2, chloroplastic/amyloplastic	326	102949	22	17	12	8	12.3	5.66	109807	1	0	0	622.317	1863.93	3	1863.93	0.0005	0	45.91	26	34	0.00076	R	IYESHVGMSSPEPK	I	Oxidation (M)	0.00000003000000.0	0.37	Quantitation summary for protein	115/114	2.706	5	1.126	*	116/114	3.242	5	1.123	*
GSMUA_Achr4P00160_001	Ma04_p00130	non-green plastid inner envelope membrane protein, putative, expressed	326	37840	15	12	5	4	14.9	8.68	88233	1	1	1	795.916	1589.82	2	1589.82	-0.0003	0	80.77		34	2.4e-07	K	AVSEEAYGVYSK	K			0.4	Quantitation summary for protein	115/114	0.943	12	1.047	*	116/114	0.955	12	1.069	*
GSMUA_Achr11P04110_001	Ma11_p03880	Putative uncharacterized protein	325	31555	18	16	4	3	17.3	4.61	120848	1	1	1	728.026	2181.06	3	2181.05	0.0039	0	76.1		34	7e-07	K	TVPETEGSNDGTSEITEK	T			0.35	Quantitation summary for protein	115/114	---	1	---		116/114	---	1	---
GSMUA_Achr8P33470_001	Ma08_p33800	Phosphoglycerate kinase, cytosolic	324	47486	17	10	4	3	10	5.47	93155	1	1	1	821.967	1641.92	2	1641.92	0.0023	0	76.25		34	6.7e-07	R	VDLNVPLDDNLK	I			0.31	Quantitation summary for protein	115/114	1.014	8	1.051		116/114	1.067	7	1.029	*
GSMUA_Achr8P27650_001	Ma08_p28270	Vesicle-fusing ATPase	324	90271	21	16	9	7	11.4	6.36	80308	1	1	1	510.967	1529.88	3	1529.88	-0.0018	0	32.75		34	0.014	R	FQILQIHTNK	M	Deamidated (NQ)	0.0000100000.0	0.28	Quantitation summary for protein	115/114	0.862	17	1.051	*	116/114	1.105	17	1.048	*
GSMUA_Achr4P22000_001	Ma04_p28600	tetratricopeptide repeat domain containing protein, expressed	324	48850	20	13	7	7	16.5	4.97	124335	1	1	1	837.403	2509.19	3	2509.18	0.0026	1	56.96		33	4.7e-05	K	MGDPSVEVTDENRDVSQEAK	G	Oxidation (M)	0.30000000000000000000.0	0.8	Quantitation summary for protein	115/114	0.854	13	1.086	*	116/114	1.007	12	1.082
GSMUA_AchrUn_randomP00480_001	Ma00_p01690	Glycyl-tRNA synthetase 1, mitochondrial	324	85189	26	23	12	11	13.4	5.95	96874	1	1	1	562.957	1685.85	3	1685.85	0.0043	0	47.83	29	34	0.00049	K	MVVEALETMSEK	E	2 Oxidation (M)	0.300000003000.0	0.52	Quantitation summary for protein	115/114	1.053	15	[1.050]		116/114	1.107	15	1.069	*
GSMUA_Achr10P16540_001	Ma10_p16570	Protoporphyrinogen oxidase, chloroplastic/mitochondrial	322	70794	13	13	5	5	9.1	9.48	97295	1	1	1	564.659	1690.96	3	1690.95	0.0054	0	55.17		34	8.1e-05	R	NLLGTEGQPTFVK	H			0.37	Quantitation summary for protein	115/114	1.013	13	[1.076]		116/114	1.116	11	1.032	*
GSMUA_Achr8P18890_001	Ma08_p14870	Putative Protein disulfide-isomerase	322	58165	15	14	7	6	16.1	4.91	107729	1	1	1	610.652	1828.93	3	1828.93	0.0028	0	52.71	26	35	0.00019	K	SETTTDGLASFVGEK	S			0.55	Quantitation summary for protein	115/114	0.91	7	1.096	*	116/114	1.027	7	1.048
GSMUA_Achr5P17540_001	Ma05_p17270	Hypothetical protein	322	29776	10	10	2	2	11.3	4.48	105927	1	1	1	601.653	1801.94	3	1801.93	0.0028	0	46.17	26	35	0.00087	K	SPTSDTYVIFGEAK	I			0.53	Quantitation summary for protein	115/114	1.11	4	1.067	*	116/114	1.099	4	1.046	*
GSMUA_Achr4P01020_001	Ma04_p00980	Elongation factor 2	322	106271	37	26	12	9	12	5.94	119472	1	1	1	524.789	2095.13	4	2095.13	0.0008	1	25.28		35	0.1	K	NATLTNEKEVDAHPIR	A			0.4	Quantitation summary for protein	115/114	1.048	4	1.122		116/114	1.002	4	1.145
GSMUA_Achr2P05940_001	Ma02_p07880	expressed protein	322	53018	27	17	12	7	22.8	8.93	115645	1	1	1	494.535	1974.11	4	1974.11	0.0006	1	28.24	22	33	0.037	R	TSPELAVGGGGGDIGKK	N			0.62	Quantitation summary for protein	115/114	0.815	21	1.054	*	116/114	0.875	21	1.062	*
GSMUA_Achr1P06840_001	Ma01_p02170	K(+) efflux antiporter 2, chloroplastic	322	138023	18	17	10	9	7.4	5.05	66996	1	1	1	709.866	1417.72	2	1417.72	0.0009	0	43.01		34	0.0013	K	EEANVVEEVTR	G			0.26	Quantitation summary for protein	115/114	0.846	16	1.031	*	116/114	1.127	17	[1.082]
GSMUA_Achr8P19050_001	Ma08_p15010	Succinyl-CoA ligase [GDP-forming] subunit beta, mitochondrial	321	50733	19	16	11	10	22.6	5.8	108604	1	1	1	615.647	1843.92	3	1843.92	0.0034	1	30.48	23	35	0.029	R	DPSQEDPREVDAAK	A			0.88	Quantitation summary for protein	115/114	1.067	17	1.031	*	116/114	1.225	16	1.062	*
GSMUA_Achr7P02970_001	Ma07_p03030	expressed protein	321	17134	15	15	6	6	37.8	9.26	119703	1	1	1	528.289	2109.13	4	2109.12	0.0042	1	40.1		35	0.0033	K	LKATNEPGGTPTMHVPR	K	Oxidation (M)	0.00000000000030000.0	2.54	Quantitation summary for protein	115/114	0.86	14	1.135	*	116/114	0.928	15	[1.309]
GSMUA_Achr5P14070_001	Ma05_p14020	Putative Protein vip1	321	33375	13	10	6	4	22.7	5.65	91137	1	1	1	809.93	1617.85	2	1617.84	0.0019	0	57.56	26	35	5.9e-05	K	VGNVSLSASEQDIR	E			0.61	Quantitation summary for protein	115/114	1.19	10	1.067	*	116/114	1.078	10	1.055	*
GSMUA_Achr5P26450_001	Ma05_p28830	OsCHL Chloroplastic lipocalin, expressed	320	45191	20	10	7	4	14.1	6.47	113186	1	1	1	646.696	1937.06	3	1937.06	0.0023	1	50.93		34	0.00024	R	TPNPGPEFIDKYK	T			0.76	Quantitation summary for protein	115/114	1.046	17	1.106		116/114	1.004	17	[1.215]
GSMUA_Achr1P15360_001	Ma01_p08740	3-ketoacyl-CoA thiolase 2, peroxisomal	319	52456	6	6	2	2	7.4	8.04	122996	1	1	0	785.385	2353.13	3	2353.13	0.0021	0	99.71	27	34	3.1e-09	K	DGSTTAGNSSQVSDGAGAVLLMR	R	Oxidation (M)	0.00000000000000000000030.0	0.13	Quantitation summary for protein	115/114	0.873	3	1.184		116/114	0.928	3	1.093
GSMUA_Achr2P21450_001	Ma02_p23300	Acyl carrier protein 4, chloroplastic	318	16535	13	13	4	4	15.7	4.79	120694	1	1	1	722.408	2164.2	3	2164.2	0.007	1	68.69	25	33	3.3e-06	K	KQLALSDDTSLTPESK	F			1.11	Quantitation summary for protein	115/114	0.898	13	[1.170]		116/114	1.126	13	[1.426]
GSMUA_Achr3P29700_001	Ma03_p30900	Putative U5 small nuclear ribonucleoprotein 200 kDa helicase	316	227406	23	18	16	11	8.1	5.66	94596	1	1	1	554.309	1659.9	3	1659.9	0.0021	0	48.56	31	35	0.0005	R	ANSSLVLTTDSRPR	D			0.17	Quantitation summary for protein	115/114	0.8	16	1.04	*	116/114	0.984	16	1.079
GSMUA_Achr1P19690_001	Ma01_p12910	Probable plastid-lipid-associated protein 13, chloroplastic	316	34828	24	21	10	8	28.2	7.9	111178	1	1	1	634.351	1900.03	3	1900.03	0.0024	0	35.26		35	0.01	R	LNPTARPTTSPFLEGR	W			1.48	Quantitation summary for protein	115/114	1.356	22	[1.060]		116/114	1.092	22	[1.086]
GSMUA_Achr11P23180_001	Ma11_p21510	Dynamin-related protein 1E	315	74170	17	15	9	7	10.3	7.72	85141	1	0	0	522.315	1563.92	3	1563.92	0.0029	1	33.35	23	31	0.0072	R	KSIGETQELK	R			0.48	Quantitation summary for protein	115/114	---	1	---		116/114	---	1	---
GSMUA_Achr4P07800_001	Ma04_p07830	Naphthoate synthase	315	39538	11	10	4	4	12.2	9.13	87181	1	1	1	791.351	1580.69	2	1580.69	0.0016	0	77.03	28	28	1.3e-07	R	SSDGYADFESFGR	L			0.49	Quantitation summary for protein	115/114	0.788	11	1.037	*	116/114	0.954	11	1.049	*
GSMUA_Achr2P12240_001	Ma02_p14080	PGR5-like protein 1A, chloroplastic	315	38203	17	15	4	4	11.4	4.97	121235	1	1	1	735.701	2204.08	3	2204.08	0.0024	0	80.01	27	34	3.1e-07	R	ATADQQGQVQDDEIVDGK	I			0.52	Quantitation summary for protein	115/114	1.093	15	[1.108]		116/114	0.943	15	1.115
GSMUA_Achr8P15810_001	Ma08_p19610	Alanine aminotransferase 2	313	57514	25	19	10	8	20	6.17	122970	1	1	1	781.73	2342.17	3	2342.16	0.0037	0	51.78	25	35	0.00025	R	TTILPAEEEMPAIMDSFK	K	2 Oxidation (M)	0.000000000300030000.0	0.74	Quantitation summary for protein	115/114	0.945	9	1.122		116/114	0.884	8	1.047	*
GSMUA_Achr8P11120_001	Ma08_p10920	MSP domain containing protein, expressed	313	34350	12	11	5	5	16.8	5.4	74822	1	1	1	494.928	1481.76	3	1481.76	0.001	0	40.27	31	34	0.0026	R	AYAEDIQQEK	T			0.74	Quantitation summary for protein	115/114	0.976	10	1.027	*	116/114	0.822	10	1.042	*
GSMUA_Achr8P00260_001	Ma08_p00270	Cysteine synthase	313	51122	12	11	4	3	8.7	9.1	84224	1	1	1	779.372	1556.73	2	1556.73	0.0026	0	53.4	23	30	5.3e-05	R	IGYSMINDAEER	G	Oxidation (M)	0.000030000000.0	0.21	Quantitation summary for protein	115/114	0.753	11	1.03	*	116/114	0.869	10	1.012	*
GSMUA_Achr7P21420_001	Ma07_p22930	Dihydropyrimidinase	313	63038	19	16	9	9	17.3	6.36	119222	1	1	1	695.339	2083	3	2083	0.0006	0	29.97		34	0.026	K	DMELMVNEHGINSFK	F	2 Oxidation (M)	0.030030000000000.0	0.66	Quantitation summary for protein	115/114	1.094	16	1.045	*	116/114	1.133	16	1.037	*
GSMUA_Achr6P21530_001	Ma06_p24120	Peroxidase 52	313	26269	19	15	5	4	20.8	8.33	92395	1	1	1	544.955	1631.84	3	1631.84	0.0013	0	28.42	30	35	0.046	K	MGNIGPLTGSAGEIR	L	Oxidation (M)	0.300000000000000.0	1.31	Quantitation summary for protein	115/114	0.82	7	1.036	*	116/114	1.044	7	1.041	*
GSMUA_Achr4P15750_001	Ma04_p16420	IAA-amino acid hydrolase ILR1-like 1	312	50726	19	14	5	5	11.9	5.57	102764	1	1	1	587.328	1758.96	3	1758.96	0.002	0	72.04	33	35	2.3e-06	R	EADPLDSQVVTVAK	F			0.55	Quantitation summary for protein	115/114	0.914	18	1.057	*	116/114	1.176	18	1.035	*
GSMUA_Achr9P25760_001	Ma09_p26210	Cysteine synthase	311	37627	16	15	6	6	20.1	5.48	108680	1	1	1	616.012	1845.01	3	1845.01	0.0061	0	69.58	25	35	4.1e-06	K	VDALVSGIGTGGTITGAGR	Y			0.66	Quantitation summary for protein	115/114	1.179	9	1.038	*	116/114	1.166	10	1.022	*
GSMUA_Achr4P20040_001	Ma04_p26700	Dynamin-2B	311	108986	15	13	8	6	8.2	9.21	77710	1	1	1	754.387	1506.76	2	1506.76	0.0013	0	65.55	24	34	8.3e-06	R	LGAQMVQSAEGTR	A	Oxidation (M)	0.0000300000000.0	0.23	Quantitation summary for protein	115/114	1.027	5	1.047		116/114	1.095	5	1.07	*
GSMUA_AchrUn_randomP07520_001	Ma03_p14410	Probable aquaporin PIP1-2	310	21599	10	10	3	3	15.8	9.6	120302	1	1	1	715.036	2142.09	3	2142.08	0.0023	0	96.69	28	35	8.2e-09	K	GLYESNGGGANVVAPGYTK	G	Deamidated (NQ)	0.0000010000000000000.0	0.78	Quantitation summary for protein	115/114	1.031	3	1.034		116/114	0.727	3	1.275
GSMUA_Achr10P06770_001	Ma10_p07860	Probable aquaporin PIP1-2	309	24043	11	11	2	2	13.6	9.62	120740	1	1	1	724.368	2170.08	3	2170.08	0.0037	0	37.98		35	0.0054	K	GLYENNGGGANVVAPGYTK	G	2 Deamidated (NQ)	0.0000110000000000000.0	0.68	Quantitation summary for protein	115/114	1.105	4	1.239		116/114	1.337	4	1.168	*
GSMUA_Achr7P23130_001	Ma07_p24600	Photosystem II 22 kDa protein, chloroplastic	309	31324	43	25	4	3	11.8	9.1	56994	1	1	1	670.878	1339.74	2	1339.74	0.0026	0	51.23	33	34	0.00021	K	EGGPLFGFTK	A			0.83	Quantitation summary for protein	115/114	0.801	10	[1.146]		116/114	0.844	10	1.093	*
GSMUA_Achr10P12170_001	Ma10_p12360	Hypothetical protein	308	30104	10	9	2	2	11.3	9.93	102166	1	1	1	583.979	1748.92	3	1748.91	0.0055	0	71.32	34	35	2.8e-06	K	MIVGDNGSISEIVVR	G	Deamidated (NQ); Oxidation (M)	0.300001000000000.0	0.69	Quantitation summary for protein	115/114	0.947	10	1.143		116/114	0.861	10	1.105	*
GSMUA_Achr10P27450_001	Ma10_p27370	Putative uncharacterized protein	307	40342	17	13	4	3	12.7	5.06	102786	1	1	1	880.923	1759.83	2	1759.83	0.0028	0	63.54		32	7.4e-06	R	QSSQASASFISSGGMR	A	Oxidation (M)	0.0000000000000030.0	0.37	Quantitation summary for protein	115/114	0.901	12	1.078	*	116/114	0.842	13	1.079	*
GSMUA_Achr5P12400_001	Ma05_p12170	Probable aquaporin PIP1-2	307	21362	9	9	2	2	15.3	9.41	119654	1	1	1	702.353	2104.04	3	2104.03	0.0067	0	88.31		35	5.2e-08	K	GVYESNGGGANVVASGYSK	G	Deamidated (NQ)	0.0000010000000000000.0	0.8	Quantitation summary for protein	115/114	0.852	2	1.075		116/114	1.392	2	1.042
GSMUA_Achr3P03970_001	Ma03_p03780	Probable splicing factor 3A subunit 1	307	92781	25	16	15	10	16.7	5.32	93887	1	1	1	551.301	1650.88	3	1650.88	0.003	1	26.71	25	35	0.073	K	ATGLDKNGADEK	K	Deamidated (NQ)	0.000000100000.0	0.52	Quantitation summary for protein	115/114	1.054	3	1.061		116/114	0.797	4	1.32
GSMUA_Achr9P01620_001	Ma09_p01590	Serine hydroxymethyltransferase 2	305	53194	11	7	3	2	7.5	7.17	94778	1	1	0	554.957	1661.85	3	1661.85	0.0007	0	41.53		35	0.0023	K	NAVFGDSSALAPGGVR	I	Deamidated (NQ)	0.1000000000000000.0	0.27	Quantitation summary for protein	115/114	0.915	2	1.018		116/114	1.135	2	1.013	*
GSMUA_Achr8P11670_001	Ma08_p11430	NAD(P)H-quinone oxidoreductase subunit M, chloroplastic	305	26057	28	16	7	7	34	8.55	124555	1	1	1	871.773	2612.3	3	2612.29	0.0054	0	40.29	23	35	0.0037	K	EQDQQPTQSQTSIPPQQQEK	A			2.33	Quantitation summary for protein	115/114	1.095	19	1.13	*	116/114	0.857	22	[1.120]
GSMUA_Achr4P22700_001	Ma04_p29240	5-methyltetrahydropteroyltriglutamate--homocysteine methyltransferase	304	81447	26	18	11	8	12.7	6.33	57107	1	0	0	671.369	1340.72	2	1340.72	0.0015	0	42.04		34	0.0017	K	SISGFGFDLVR	G			0.48	Quantitation summary for protein	115/114	---	0	---		116/114	---	0	---
GSMUA_Achr4P19310_001	Ma04_p25980	30S ribosomal protein 2, chloroplastic	304	19564	15	11	4	3	23.4	6.75	69496	1	1	1	480.247	1437.72	3	1437.72	0.0021	0	68.65	27	34	4e-06	-	MFAEHGSVEK	A	Oxidation (M)	0.3000000000.0	1.6	Quantitation summary for protein	115/114	0.943	15	1.065	*	116/114	1.029	15	[1.217]
GSMUA_AchrUn_randomP22050_001	Ma00_p04530	Putative DAZ-associated protein 1	304	38053	22	17	8	8	18.8	9.01	86640	1	1	0	526.644	1576.91	3	1576.9	0.0077	1	28.17		34	0.044	K	EKDVDDLLAK	R			1.12	Quantitation summary for protein	115/114	0.899	5	[1.075]		116/114	0.91	5	[1.081]
GSMUA_Achr6P09710_001	Ma06_p11230	Ribulose bisphosphate carboxylase small chain, chloroplastic	303	20566	95	47	4	4	17.7	8.97	38642	1	0	0	609.818	1217.62	2	1217.61	0.0059	0	32.33		33	0.014	R	YWTMWK	L	Oxidation (M)	0.000300.0	1.48	Quantitation summary for protein	115/114	---	0	---		116/114	---	0	---
GSMUA_Achr5P21780_001	Ma05_p24160	DNA gyrase subunit A, chloroplastic/mitochondrial	303	55816	22	19	9	8	15.8	6.62	100679	1	1	1	576.986	1727.93	3	1727.93	0.0039	1	33.8	34	35	0.014	R	GKTDVEYLDEK	T			0.58	Quantitation summary for protein	115/114	0.789	19	1.035	*	116/114	0.874	19	1.048	*
GSMUA_Achr3P18270_001	Ma04_p19930	Putative Uncharacterized oxidoreductase At1g06690, chloroplastic	303	45551	17	12	9	7	19.3	9.35	87428	1	1	1	528.305	1581.89	3	1581.89	0.0029	1	33.41		34	0.013	K	KMIQNIFQTR	-	Oxidation (M)	0.0300000000.0	0.75	Quantitation summary for protein	115/114	0.991	15	1.041		116/114	1.004	15	1.045
GSMUA_Achr9P30280_001	Ma09_p30860	Putative aconitate hydratase, cytoplasmic	302	118142	19	16	10	8	8.4	7.59	94375	1	1	0	553.281	1656.82	3	1656.82	0.0002	0	57.57	24	34	4.6e-05	K	DMTMAPPGPHGVK	N	2 Oxidation (M)	0.0303000000000.0	0.28	Quantitation summary for protein	115/114	---	1	---		116/114	---	1	---
GSMUA_AchrUn_randomP24280_001	Ma08_p03240	oryzain beta chain precursor, putative, expressed	302	40192	10	10	3	3	10.2	5.06	96527	1	0	0	561.649	1681.92	3	1681.92	0.0014	0	56.5		35	7.3e-05	K	AVANQPVSVAIEAGGR	T			0.37	Quantitation summary for protein	115/114	---	1	---		116/114	---	1	---
GSMUA_Achr2P16760_001	Ma02_p18530	NAP domain containing protein, putative, expressed	302	52509	15	13	6	5	14.8	4.49	118154	1	1	0	679.675	2036	3	2036	0.001	0	48.4	25	35	0.00047	K	TYHMIDEDEPILEK	A	Oxidation (M)	0.00030000000000.0	0.53	Quantitation summary for protein	115/114	0.93	4	1.022	*	116/114	0.799	4	1.135	*
GSMUA_Achr8P25380_001	Ma08_p26140	RNA recognition motif containing protein, putative, expressed	301	43754	24	19	8	8	20.3	9.11	108814	1	1	1	616.655	1846.94	3	1846.94	0.0029	0	41.15		35	0.0027	R	KPSNAPSSAFDGEPR	A			0.93	Quantitation summary for protein	115/114	0.952	3	1.107		116/114	0.739	3	1.139
GSMUA_Achr6P28670_001	Ma06_p30390	Light-regulated protein	301	15358	12	12	3	3	20.1	4.66	70227	1	1	1	722.865	1443.71	2	1443.71	0.0024	0	41.35		33	0.0016	R	DYLEYNDPK	T			1.23	Quantitation summary for protein	115/114	1.127	12	1.31		116/114	1.088	12	1.404
GSMUA_Achr4P26950_001	Ma04_p33520	Coatomer subunit alpha-3	301	134703	33	15	13	5	11.2	7.04	116314	1	0	0	665.323	1992.95	3	1992.94	0.0032	0	50.4	23	33	0.00019	K	SSLAGEHVAAGNFDTAMR	L	Oxidation (M)	0.000000000000000030.0	0.18	Quantitation summary for protein	115/114	0.94	3	1.047		116/114	0.855	3	1.036	*
GSMUA_Achr2P06890_001	Ma02_p08820	Putative Magnesium-chelatase subunit H	301	100367	24	18	11	9	12.9	5.76	115971	1	1	1	661.315	1980.92	3	1980.92	0.0019	0	67.48		32	3e-06	K	MVAELDEPEEQNYVR	K	Oxidation (M)	0.300000000000000.0	0.38	Quantitation summary for protein	115/114	0.671	20	1.068	*	116/114	0.745	20	1.071	*
GSMUA_Achr7P24720_001	Ma07_p26120	Pyruvate kinase isozyme G, chloroplastic	300	72194	15	11	4	4	6.5	7.29	68430	1	1	1	715.891	1429.77	2	1429.76	0.0037	0	39.57	32	34	0.0032	K	EGEQIALVQSGR	Q			0.25	Quantitation summary for protein	115/114	0.834	11	1.22	*	116/114	1.244	11	1.138	*
GSMUA_Achr7P21280_001	Ma07_p22810	Proteasome subunit alpha type-4	300	27669	6	6	2	2	10.9	5.53	109598	1	1	1	621.672	1861.99	3	1861.99	0.0009	0	94.38		35	1.4e-08	K	AAAIGANNQAAQSMLK	Q	Oxidation (M)	0.0000000000000300.0	0.26	Quantitation summary for protein	115/114	0.926	5	1.036	*	116/114	1.079	5	1.04	*
GSMUA_Achr2P19080_001	Ma02_p20900	Histone H2B.6	300	19859	12	10	3	2	17.5	10.05	73245	1	1	1	490.285	1467.83	3	1467.83	0.0036	0	48.32	26	34	0.00045	K	QVHPDIGISSK	A			0.6	Quantitation summary for protein	115/114	0.681	10	1.056	*	116/114	0.714	10	1.049	*
GSMUA_Achr9P26800_001	Ma09_p27420	expressed protein	299	54215	20	15	7	5	14.5	9.83	109283	1	1	1	620.017	1857.03	3	1857.02	0.0089	1	46.04	33	34	0.00074	K	GKEVPDEPVVDNK	L			0.6	Quantitation summary for protein	115/114	0.95	17	1.051	*	116/114	0.929	17	1.052	*
GSMUA_Achr7P05530_001	Ma07_p05610	Dynamin-2B	299	109163	13	12	7	6	7.4	9.17	85180	1	0	0	783.39	1564.77	2	1564.76	0.0013	0	62.95	32	33	1.2e-05	R	LGEQMVQSAEGTR	A	Oxidation (M)	0.0000300000000.0	0.23	Quantitation summary for protein	115/114	---	0	---		116/114	---	0	---
GSMUA_Achr5P00710_001	Ma05_p00640	Putative aconitate hydratase, cytoplasmic	299	117504	19	15	9	7	7.7	7.58	94375	1	0	0	553.281	1656.82	3	1656.82	0.0002	0	57.57	24	34	4.6e-05	K	DMTMAPPGPHGVK	N	2 Oxidation (M)	0.0303000000000.0	0.28	Quantitation summary for protein	115/114	0.956	2	1.104		116/114	1.446	2	1.05
GSMUA_Achr3P27990_001	Ma03_p29270	D-3-phosphoglycerate dehydrogenase, chloroplastic	299	69907	14	12	7	6	11.2	7.07	109895	1	1	0	622.982	1865.93	3	1865.92	0.001	1	27.73	26	35	0.058	K	VVYTSARDPDDLDTR	I			0.44	Quantitation summary for protein	115/114	---	0	---		116/114	---	0	---
GSMUA_Achr5P09670_001	Ma05_p09340	expressed protein	298	21359	16	14	5	5	22.5	9.52	95301	1	1	1	556.699	1667.08	3	1667.07	0.0045	1	38.6		20	0.00014	K	KSVVVPTPAPIK	V			1.41	Quantitation summary for protein	115/114	1.132	16	1.066	*	116/114	1.078	16	1.067	*
GSMUA_Achr10P00650_001	Ma10_p05790	Fructose-1,6-bisphosphatase, chloroplastic	297	59728	22	19	5	5	11.1	8.36	92507	1	1	1	545.639	1633.9	3	1633.89	0.0053	0	50.46	25	35	0.0003	R	ILDIEPQEIHQR	V			0.31	Quantitation summary for protein	115/114	1.585	19	1.113	*	116/114	1.135	20	[1.108]
GSMUA_Achr4P12710_001	Ma04_p12700	Preprotein translocase subunit secY, chloroplastic	297	63811	25	20	8	8	11.8	9.47	86398	1	1	1	526	1574.98	3	1574.97	0.0054	1	25.81		28	0.02	R	KVQAEIISQK	Y			0.57	Quantitation summary for protein	115/114	0.966	22	1.051	*	116/114	0.994	22	1.112
GSMUA_Achr11P14130_001	Ma11_p12630	Whole genome shotgun sequence of line PN40024, scaffold_60.assembly12x (Fragment)	296	89231	24	18	8	6	10.2	6.08	89203	1	0	0	534.277	1599.81	3	1599.8	0.0045	0	26.33	24	34	0.061	K	EGTAILMFTSSQR	R	Oxidation (M)	0.0000003000000.0	0.29	Quantitation summary for protein	115/114	0.765	8	1.069	*	116/114	0.963	8	1.066
GSMUA_Achr5P18820_001	Ma05_p21210	ATP-dependent Clp protease ATP-binding subunit, putative, expressed	296	26989	13	13	3	3	12.9	9.52	76275	1	1	1	498.953	1493.84	3	1493.83	0.0026	0	46.58	28	34	0.00067	K	ILASLGFDDQK	A			0.79	Quantitation summary for protein	115/114	1.065	13	1.078	*	116/114	1.007	13	1.065
GSMUA_Achr9P29490_001	Ma09_p30070	26S proteasome non-ATPase regulatory subunit 11	295	48806	13	12	5	5	13.4	6.23	104159	1	1	1	594.65	1780.93	3	1780.93	0.0013	0	39.67		36	0.0049	K	AGLQYVGPDLDAMK	A	Oxidation (M)	0.00000000000030.0	0.48	Quantitation summary for protein	115/114	1.112	13	1.043	*	116/114	1.128	13	1.067	*
GSMUA_Achr9P24050_001	Ma09_p24520	Putative GDSL esterase/lipase At5g55050	295	41329	14	14	3	3	9.2	7.61	107766	1	1	0	610.981	1829.92	3	1829.91	0.0054	0	68.33	32	35	4.9e-06	K	QIQDFAAHESNIASR	V			0.26	Quantitation summary for protein	115/114	0.63	7	1.12	*	116/114	1.074	7	1.096
GSMUA_Achr3P08950_001	Ma03_p08830	Xylose isomerase	295	63672	11	9	7	5	14.7	5.65	99444	1	1	0	857.913	1713.81	2	1713.81	-0.0006	0	68.69		32	2.4e-06	R	EGYQSLLNTDMQR	E	Oxidation (M)	0.0000000000300.0	0.42	Quantitation summary for protein	115/114	---	1	---		116/114	---	1	---
GSMUA_Achr1P13190_001	Ma01_p06730	Putative Long-chain-fatty-acid--CoA ligase 3	295	77564	9	7	5	4	6.7	8.62	94961	1	0	0	831.951	1661.89	2	1661.89	0.0015	0	97.46		35	6.5e-09	R	FLLSGGAPLSGDTQR	F			0.18	Quantitation summary for protein	115/114	---	0	---		116/114	---	0	---
GSMUA_Achr3P22940_001		Putative Probable NADH dehydrogenase	294	71578	21	11	10	6	17.6	7.15	107657	1	1	1	610.013	1827.02	3	1827.01	0.0068	1	32.65		33	0.013	R	FADKDNSGTLTVK	E			0.37	Quantitation summary for protein	115/114	1.148	14	1.04	*	116/114	1.126	14	1.046	*
GSMUA_Achr1P05180_001	Ma04_p24960	Cell division protease ftsH homolog 5, mitochondrial	294	77144	11	11	5	5	7.9	9.13	74060	1	0	0	492.608	1474.8	3	1474.8	-0.0004	0	44.47	27	35	0.0012	R	HIVVPNPDVEGR	R			0.28	Quantitation summary for protein	115/114	---	1	---		116/114	---	1	---
GSMUA_Achr1P25650_001	Ma01_p19110	NOI protein, nitrate-induced, putative, expressed	294	9565	8	8	3	3	39.5	8.64	116578	1	1	1	666.665	1996.97	3	1996.97	0.001	1	54.68	23	34	0.0001	K	RDVGGLQADDTYQYPR	K			2.47	Quantitation summary for protein	115/114	1.083	8	[1.080]		116/114	1.264	8	1.078	*
GSMUA_Achr10P01800_001	Ma10_p01570	Uncharacterized aarF domain-containing protein kinase At1g79600, chloroplastic	293	74792	24	21	10	10	15.2	5.71	114357	1	0	0	652.33	1953.97	3	1953.97	0.001	0	46.02	26	34	0.00075	R	VYQELNYVQEGQNAR	R			0.67	Quantitation summary for protein	115/114	0.923	12	1.059	*	116/114	0.936	12	1.049	*
GSMUA_Achr8P06940_001	Ma08_p06750	Cytochrome P450 97B2	293	70326	15	13	8	6	12.5	6.55	86376	1	1	1	525.967	1574.88	3	1574.88	0.003	0	53.77	31	34	0.00012	K	AQLEVDSVLGEK	K			0.44	Quantitation summary for protein	115/114	1.083	13	1.1	*	116/114	1.187	13	1.101	*
GSMUA_Achr4P21470_001	Ma04_p28070	5-methyltetrahydropteroyltriglutamate--homocysteine methyltransferase	293	98565	23	18	10	8	9.7	7.92	53156	1	1	1	656.363	1310.71	2	1310.71	0.0016	0	49.49		35	0.0004	K	GVSGFGFDLIR	G			0.39	Quantitation summary for protein	115/114	0.917	3	1.078		116/114	2.158	3	1.428
GSMUA_Achr10P15890_001	Ma10_p15940	Putative Peroxidase 12	292	33728	16	14	6	6	19.2	6.42	71087	1	1	1	484.61	1450.81	3	1450.81	0.0018	0	34.1	32	35	0.013	K	MGQLSVLTGNK	G	Oxidation (M)	0.30000000000.0	1.33	Quantitation summary for protein	115/114	1.068	14	1.23		116/114	1.161	14	1.161	*
GSMUA_Achr9P15350_001	Ma09_p14750	Phosphate carrier protein, mitochondrial	292	50146	23	18	7	6	14.6	9.93	64084	1	1	0	698.427	1394.84	2	1394.84	0.0024	0	81.73		31	9.2e-08	K	SISSGFGVLLK	E			0.77	Quantitation summary for protein	115/114	---	0	---		116/114	---	0	---
GSMUA_Achr7P24470_001	Ma07_p25890	Ketol-acid reductoisomerase, chloroplastic	292	68135	20	16	6	5	10.2	5.84	118643	1	1	1	686.717	2057.13	3	2057.12	0.0097	1	59.24	33	34	3.4e-05	K	GMLAVYNALSEEGKK	E	Oxidation (M)	0.030000000000000.0	0.46	Quantitation summary for protein	115/114	0.974	16	1.086		116/114	1.245	15	1.046	*
GSMUA_Achr3P08040_001	Ma03_p07930	Pyrophosphate--fructose 6-phosphate 1-phosphotransferase subunit beta	291	72476	20	17	9	8	17.2	6.74	117745	1	1	0	676.029	2025.06	3	2025.06	0.0026	0	36.85	22	35	0.0076	K	LVDGPPSSAAGNPDEIAK	L			0.43	Quantitation summary for protein	115/114	0.926	4	1.099		116/114	1.297	4	[1.217]
GSMUA_Achr1P16980_001	Ma01_p10240	Photosystem II 22 kDa protein, chloroplastic	291	30989	39	20	5	5	16.5	7.93	89949	1	1	1	804.929	1607.84	2	1607.84	0.0044	0	80.39		35	3.1e-07	R	GQFVDDSPTGLGK	A			1.26	Quantitation summary for protein	115/114	0.85	6	1.386		116/114	0.729	6	[1.724]
GSMUA_Achr8P12670_001	Ma08_p12470	Putative Pre-mRNA-processing factor 39	290	93931	20	15	6	6	6.4	4.8	91708	1	1	1	542.312	1623.91	3	1623.91	0.005	1	46.5		34	0.00061	K	RVDYLDSLVEK	F			0.23	Quantitation summary for protein	115/114	1.017	15	1.14		116/114	0.917	15	1.123	*
GSMUA_Achr5P06800_001	Ma05_p06570	60S acidic ribosomal protein P0	290	38695	13	11	3	3	10	5.37	101169	1	1	1	579.333	1734.98	3	1734.97	0.0049	1	37.86	28	34	0.0043	K	GDLKEVSEEVAK	Y			0.39	Quantitation summary for protein	115/114	1.124	11	1.046	*	116/114	1.013	12	[1.113]
GSMUA_Achr11P19340_001	Ma11_p17780	Putative Uncharacterized hydrolase yugF	289	80126	15	14	5	5	8.5	6.22	102358	1	1	1	585.306	1752.89	3	1752.89	0.0018	0	40.91	23	35	0.0027	R	GLVLLNCAGGMNNK	A	Oxidation (M)	0.00000000003000.0	0.32	Quantitation summary for protein	115/114	0.946	15	[1.102]		116/114	1.888	15	1.215	*
GSMUA_Achr6P19990_001	Ma06_p21310	Tubulin beta-1 chain	289	49324	21	14	6	5	16.4	5.45	106425	1	1	0	603.967	1808.88	3	1808.88	0.001	0	33.95	23	33	0.0093	R	AVLMDLEPGTMDSVR	S	2 Oxidation (M)	0.000300000030000.0	0.57	Quantitation summary for protein	115/114	0.454	2	1.043	*	116/114	1.014	2	1.03
GSMUA_Achr7P00490_001	Ma07_p00470	ABC transporter B family member 27	288	76325	23	13	11	8	15.3	8.1	76853	1	1	1	500.919	1499.73	3	1499.73	0.0011	0	41.53	27	33	0.0015	R	SPLLDHEESSSR	A			0.52	Quantitation summary for protein	115/114	0.86	14	1.035	*	116/114	0.943	14	[1.057]
GSMUA_Achr6P04840_001	Ma06_p06450	Mitochondrial outer membrane protein porin	288	31919	13	10	4	3	15.4	6.96	114885	1	1	0	654.691	1961.05	3	1961.05	0.0027	1	32.66	29	35	0.019	R	DLLYKDYQTDQK	F			0.81	Quantitation summary for protein	115/114	1.057	10	1.086		116/114	0.889	10	1.08	*
GSMUA_AchrUn_randomP06570_001	Mito2_p00070	Hypothetical protein	287	13711	16	14	2	2	19.1	6.9	73709	1	1	1	491.598	1471.77	3	1471.77	0.0054	0	31.11	22	34	0.022	K	AHGGVSVFGGVGER	T			0.56	Quantitation summary for protein	115/114	1.14	16	[1.084]		116/114	0.994	16	1.05
GSMUA_Achr10P20220_001	Ma10_p20220	Putative Hypoxia up-regulated protein 1	287	109594	12	12	7	7	7.8	5.32	95064	1	1	1	555.313	1662.92	3	1662.92	0.0021	1	43.17	33	35	0.0017	R	EKIEDNAEVGK	V			0.27	Quantitation summary for protein	115/114	0.937	8	1.032	*	116/114	1.068	8	1.03	*
GSMUA_Achr6P34390_001	Ma06_p36320	Putative Monoglyceride lipase	287	49167	9	9	4	4	12.8	6.51	114889	1	1	1	654.692	1961.06	3	1961.05	0.0024	0	60.95		35	2.7e-05	R	YLLGESMGGATALLLHR	K	Oxidation (M)	0.00000030000000000.0	0.38	Quantitation summary for protein	115/114	1.16	9	[1.030]		116/114	1.109	9	1.053	*
GSMUA_Achr11P12620_001	Ma11_p09780	Thioredoxin M-type, chloroplastic	286	21989	14	14	4	4	18.6	9.16	50192	1	1	1	646.416	1290.82	2	1290.82	0.0014	0	53.66	26	28	3e-05	R	SIPTVLVFK	N			1.7	Quantitation summary for protein	115/114	0.915	14	1.059	*	116/114	0.953	14	1.093
GSMUA_Achr8P17750_001	Ma08_p17460	Putative NADH-ubiquinone oxidoreductase 10.5 kDa subunit	286	12949	18	17	3	3	27.6	9.3	74161	1	1	1	492.944	1475.81	3	1475.81	0.0018	0	41.75	30	35	0.0021	R	LDGLTEADINK	K			1.55	Quantitation summary for protein	115/114	1.083	18	1.043	*	116/114	1.03	18	1.047	*
GSMUA_Achr2P21420_001	Ma02_p23270	Transaldolase	286	58564	8	8	5	5	11.4	8.3	89607	1	1	1	802.888	1603.76	2	1603.76	0.0023	0	76.94		32	3.3e-07	K	AISSSSAYDEQFR	Q			0.39	Quantitation summary for protein	115/114	1.049	8	1.08		116/114	1.199	8	1.06	*
GSMUA_Achr1P17220_001	Ma01_p10510	Stigma/stylar cysteine-rich adhesin	286	13272	8	6	2	1	17.1	9.32	73742	1	1	1	491.628	1471.86	3	1471.86	0.0025	0	50.67	25	33	0.00018	K	GIQSGTVAGIPGK	C			0.58	Quantitation summary for protein	115/114	0.608	6	1.085	*	116/114	0.854	6	1.033	*
GSMUA_Achr1P08960_001	Ma01_p04320	Protein TRIGALACTOSYLDIACYLGLYCEROL 3, chloroplastic	286	35329	9	8	7	6	26	6.41	107158	1	1	1	607.313	1818.92	3	1818.91	0.0024	0	71.51	29	34	2.1e-06	R	SVHSMGQDALGQTGK	I	Oxidation (M)	0.000030000000000.0	0.87	Quantitation summary for protein	115/114	1.012	9	1.053		116/114	0.924	8	1.041	*
GSMUA_Achr11P07430_001	Ma11_p07120	expressed protein	285	39773	13	11	5	5	14.4	5.25	69196	1	1	1	479.285	1434.83	3	1434.83	0.0012	0	52.38	30	33	0.00013	R	SDLGLLGFPTK	D			0.75	Quantitation summary for protein	115/114	0.966	11	1.055		116/114	0.924	12	1.069	*
GSMUA_Achr3P07420_001	Ma03_p07370	Glutamine synthetase nodule isozyme	285	41994	12	10	6	5	12.4	5.63	110758	1	1	1	629.382	1885.12	3	1885.12	0	1	50.38	23	29	8.5e-05	R	TLTGPVTDPSKLPK	W			0.58	Quantitation summary for protein	115/114	1.062	7	1.093		116/114	1.345	7	[1.317]
GSMUA_Achr1P10780_001	Ma01_p01460	Acyl-CoA-binding protein	285	11734	10	9	2	2	25.3	5.47	108898	1	1	1	617.325	1848.95	3	1848.95	0.0026	1	50.45	30	35	0.00032	K	SKEEAMSDYITK	V	Oxidation (M)	0.000003000000.0	1.16	Quantitation summary for protein	115/114	1.041	6	1.053		116/114	1.249	6	1.042	*
GSMUA_Achr8P28750_001	Ma08_p29310	Glucose-6-phosphate 1-dehydrogenase, cytoplasmic isoform	284	64699	22	16	7	6	11.9	6.63	78816	1	1	0	506.592	1516.75	3	1516.75	0.0029	0	34.78	22	33	0.0072	R	LQPSEAMYMK	L	2 Oxidation (M)	0.0000003030.0	0.49	Quantitation summary for protein	115/114	1.136	10	1.072	*	116/114	0.991	10	1.068
GSMUA_Achr8P06540_001	Ma08_p06370	Importin subunit alpha-1b	284	63351	18	16	4	3	6.6	5.36	96491	1	1	1	561.347	1681.02	3	1681.02	0.0035	0	28		29	0.015	K	VVIDHGAVPIFVK	L			0.16	Quantitation summary for protein	115/114	0.948	14	1.043	*	116/114	0.928	15	1.039	*
GSMUA_Achr4P28160_001	Ma04_p34720	Bifunctional aspartokinase/homoserine dehydrogenase 1, chloroplastic	284	109179	14	13	9	8	8.9	7.03	77977	1	1	1	503.986	1508.94	3	1508.93	0.005	1	46.06	27	28	0.00017	R	KLVVVSAMSK	V	Oxidation (M)	0.0000000300.0	0.3	Quantitation summary for protein	115/114	0.882	14	1.042	*	116/114	1.107	14	1.091	*
GSMUA_Achr3P25560_001	Ma03_p26760	galactose mutarotase-like, putative, expressed	284	42357	22	14	6	5	14.8	7.62	85994	1	1	1	786.912	1571.81	2	1571.81	0.003	0	68.81		34	3.7e-06	K	YTTIDQGTGLGFR	V			0.57	Quantitation summary for protein	115/114	0.918	16	1.075	*	116/114	0.957	16	1.08	*
GSMUA_AchrUn_randomP21580_001	Ma03_p21490	PsbP domain-containing protein 5, chloroplastic	284	35636	9	8	2	2	8.3	9.53	96291	1	1	1	560.658	1678.95	3	1678.95	0.0048	1	42.35	33	33	0.0015	K	AKDVADSVLSDK	T			0.19	Quantitation summary for protein	115/114	0.947	8	1.046	*	116/114	0.752	8	1.045	*
GSMUA_Achr8P25430_001	Ma08_p26200	Phototropin-2	283	115474	23	15	14	11	13.9	7.31	108030	1	1	1	612.99	1835.95	3	1835.94	0.0053	0	29.01	24	35	0.045	K	MPPASTEILEETSK	I	Oxidation (M)	0.30000000000000.0	0.4	Quantitation summary for protein	115/114	0.895	14	[1.043]		116/114	0.872	14	1.057	*
GSMUA_Achr7P23620_001	Ma07_p25060	Rab GDP dissociation inhibitor alpha	283	54527	13	12	6	5	12.4	5.63	64452	1	0	0	699.865	1397.71	2	1397.71	0.0043	0	53.57	26	33	0.00011	R	DYNVDMIPK	F	Oxidation (M)	0.000003000.0	0.42	Quantitation summary for protein	115/114	---	0	---		116/114	---	0	---
GSMUA_Achr6P11610_001	Ma06_p13120	Proteasome subunit alpha type-6	283	30393	17	12	5	4	19.1	5.92	77851	1	1	1	754.916	1507.82	2	1507.81	0.0042	0	73.85		35	1.4e-06	K	EQEAINFLEK	K			0.68	Quantitation summary for protein	115/114	1.062	13	[1.120]		116/114	1.362	13	1.101	*
GSMUA_Achr4P32600_001	Ma04_p39130	Alpha-1,4 glucan phosphorylase L isozyme, chloroplastic/amyloplastic	283	115044	27	17	12	7	9.3	6.59	75534	1	1	1	496.937	1487.79	3	1487.79	0.0005	0	36.76	24	35	0.0069	K	MSILNTAGSYK	F	Oxidation (M)	0.30000000000.0	0.25	Quantitation summary for protein	115/114	1.219	17	1.103	*	116/114	1.388	17	[1.143]
GSMUA_Achr3P02790_001	Ma03_p02630	Putative uncharacterized protein	283	27576	94	50	3	3	10.5	4.7	71329	1	1	1	727.386	1452.76	2	1452.75	0.0052	0	34.96	30	34	0.0088	K	VSMEWLAGEK	T	Oxidation (M)	0.0030000000.0	0.41	Quantitation summary for protein	115/114	0.925	57	1.019	*	116/114	0.879	57	1.017	*
GSMUA_Achr2P16780_001	Ma02_p18550	Beta-galactosidase	283	100257	16	11	7	6	6.9	8.65	68750	1	1	1	716.87	1431.73	2	1431.72	0.0025	0	72.1		34	1.7e-06	K	GEAWINGQSIGR	Y	Deamidated (NQ)	0.000001000000.0	0.25	Quantitation summary for protein	115/114	0.41	10	1.134	*	116/114	0.848	10	[1.083]
GSMUA_Achr10P04770_001	Ma10_p04610	Putative Uncharacterized oxidoreductase At1g06690, chloroplastic	282	39029	20	15	7	5	23.4	6.01	108045	1	1	1	612.997	1835.97	3	1835.97	0.0001	0	29.45		35	0.042	K	YVLNQPSVAGSMVGVR	L	Oxidation (M)	0.0000000000030000.0	0.77	Quantitation summary for protein	115/114	0.882	19	1.052	*	116/114	0.948	19	1.041	*
GSMUA_Achr9P04590_001	Ma09_p04530	Putative Malonyl-CoA-acyl carrier protein transacylase, mitochondrial	282	38263	15	14	5	5	16.2	5.18	102199	1	1	1	584.307	1749.9	3	1749.89	0.0075	1	35.28	23	35	0.011	K	LRGEAMQDAADAAK	S	Oxidation (M)	0.00000300000000.0	0.51	Quantitation summary for protein	115/114	0.974	15	[1.044]		116/114	0.925	15	1.056	*
GSMUA_Achr7P22000_001	Ma07_p23470	Predicted protein	282	77120	35	27	16	14	17.8	5.97	65804	1	1	1	470.605	1408.79	3	1408.79	0.0027	1	28.2		34	0.04	R	NLAEYIKDR	N			0.87	Quantitation summary for protein	115/114	0.956	27	1.036	*	116/114	1.054	28	[1.080]
GSMUA_Achr7P18860_001	Ma07_p20250	Phosphate carrier protein, mitochondrial	282	43503	20	17	7	7	17	9.16	64084	1	0	0	698.427	1394.84	2	1394.84	0.0024	0	81.73		31	9.2e-08	K	SISSGFGVLLK	E			1.08	Quantitation summary for protein	115/114	---	1	---		116/114	---	1	---
GSMUA_AchrUn_randomP03800_001	Ma10_p00290	Putative Transmembrane 9 superfamily member 4	281	66788	12	10	5	4	11.3	6.18	111038	1	1	1	474.981	1895.89	4	1895.89	0.0015	1	29.06		32	0.023	R	VMYHKDPESEDSR	I	Oxidation (M)	0.0300000000000.0	0.4	Quantitation summary for protein	115/114	1.124	3	1.1		116/114	0.662	3	1.468
GSMUA_Achr4P31210_001	Ma04_p37770	Putative Os06g0360300 protein	281	20763	16	15	5	5	22.7	5.53	87251	1	1	1	791.44	1580.87	2	1580.86	0.0019	0	66.57		35	7.7e-06	R	SGLPQDPDLQIVR	A			1.46	Quantitation summary for protein	115/114	1.076	16	1.076	*	116/114	0.929	16	1.072	*
GSMUA_AchrUn_randomP04240_001	Ma03_p13720	3-ketoacyl-CoA thiolase 2, peroxisomal	281	52886	8	5	4	3	11.4	8.59	122996	1	0	0	785.385	2353.13	3	2353.13	0.0021	0	99.71	27	34	3.1e-09	K	DGSTTAGNSSQVSDGAGAVLLMR	R	Oxidation (M)	0.00000000000000000000030.0	0.27	Quantitation summary for protein	115/114	0.892	4	1.081		116/114	0.904	4	1.049	*
GSMUA_Achr10P08050_001	Ma10_p09080	Dihydrolipoyllysine-residue acetyltransferase component 3 of pyruvate dehydrogenase complex, mitochondrial	280	76026	22	13	12	7	17.6	8.74	121796	1	1	1	562.029	2244.09	4	2244.09	0.0019	1	44.2		34	0.0011	K	AAEPNASKTEEVSHSEDR	I			0.53	Quantitation summary for protein	115/114	1.181	15	1.075	*	116/114	1.166	15	1.191	*
GSMUA_Achr10P13730_001	Ma10_p13860	Protein TOC75-3, chloroplastic	279	64636	28	21	9	9	18.1	8.51	121953	1	1	1	564.547	2254.16	4	2254.16	0.001	0	36.03		35	0.0097	R	DGRPTLASVQPGGTVSFEHR	N			0.64	Quantitation summary for protein	115/114	0.878	19	1.048	*	116/114	1.088	19	[1.071]
GSMUA_Achr10P03250_001	Ma10_p01340	Elongation factor 1-alpha	279	35014	18	10	4	3	12.8	8.46	104251	1	1	1	594.994	1781.96	3	1781.95	0.0065	1	26.59	22	35	0.08	R	GFVASNSKEDPAK	E	Deamidated (NQ)	0.0000010000000.0	0.72	Quantitation summary for protein	115/114	0.855	5	1.078	*	116/114	0.584	5	1.089	*
GSMUA_Achr8P09550_001	Ma08_p09340	Hypothetical protein	279	42393	31	22	10	9	23.7	9.36	83171	1	1	1	517.303	1548.89	3	1548.88	0.0029	0	27.99	27	34	0.042	R	SVETNKPSGAK	G			1.28	Quantitation summary for protein	115/114	1.096	14	1.057	*	116/114	1.144	14	1.051	*
GSMUA_Achr7P05520_001	Ma07_p05600	Pyruvate dehydrogenase E1 component subunit alpha-1, mitochondrial	279	35842	15	12	5	5	20.6	7.05	102390	1	1	0	585.594	1753.76	3	1753.76	-0.0001	0	30.44		28	0.006	R	YHGHSMSDPGSTYR	T	Oxidation (M)	0.00000300000000.0	0.7	Quantitation summary for protein	115/114	1.191	10	1.056	*	116/114	1.279	10	1.097	*
GSMUA_Achr3P09250_001	Ma03_p09080	bacterial transferase hexapeptide domain containing protein, expressed	279	18399	15	13	3	3	21.6	5.37	100649	1	1	1	576.95	1727.83	3	1727.83	0.0023	1	54.51	29	32	6.8e-05	R	RDEEYDSMLGVVR	E	Oxidation (M)	0.0000000300000.0	0.66	Quantitation summary for protein	115/114	1.22	14	1.09	*	116/114	1.093	13	1.056	*
GSMUA_Achr1P24200_001	Ma01_p18260	Beta-adaptin-like protein C	279	108469	13	11	9	7	9.6	4.99	119462	1	1	1	699.314	2094.92	3	2094.92	0.0005	0	64.78		29	3.1e-06	K	SATPRPDEDDYADGGETR	Y			0.23	Quantitation summary for protein	115/114	0.815	11	1.068	*	116/114	1.134	11	1.103	*
GSMUA_Achr11P12030_001	Ma11_p10340	Abscisic stress ripening	278	19089	10	10	1	1	8.4	5.96	96350	1	1	1	560.965	1679.87	3	1679.87	0.004	1	66.32		35	7.6e-06	K	DAKNEAEEASGK	K			0.18	Quantitation summary for protein	115/114	1.3	10	1.072	*	116/114	0.608	10	1.045	*
GSMUA_Achr8P16140_001	Ma08_p19280	2-Cys peroxiredoxin BAS1-like, chloroplastic	278	32072	15	15	5	5	15.6	6.33	109904	1	0	0	623.01	1866.01	3	1866.01	0.0001	0	53.61	35	35	0.00016	K	EGVIQHSTINNLAIGR	S	Deamidated (NQ)	0.0000000001000000.0	0.81	Quantitation summary for protein	115/114	1.07	3	1.163		116/114	1.702	3	1.441
GSMUA_Achr7P10360_001	Ma07_p10160	Phototropin-1A	278	117083	11	10	6	6	6.3	6.79	83018	1	1	1	774.912	1547.81	2	1547.81	0.0022	0	76.6	32	35	7.3e-07	R	FLQGPETDAATVR	K			0.18	Quantitation summary for protein	115/114	2.441	7	1.038	*	116/114	1.581	8	[1.030]
GSMUA_Achr7P07270_001	Ma07_p07290	Thylakoid lumenal 29 kDa protein, chloroplastic	278	42126	31	24	8	7	17.1	8.78	57414	1	1	1	448.603	1342.79	3	1342.78	0.0062	1	34.32	28	32	0.0069	K	KGIDTYSK	G			0.7	Quantitation summary for protein	115/114	0.833	25	1.053	*	116/114	0.754	25	1.058	*
GSMUA_Achr6P35750_001	Ma06_p37620	Vesicle transport v-SNARE 12	278	27829	14	13	6	5	24.9	9.3	56460	1	1	1	668.836	1335.66	2	1335.66	0.0006	0	52.84	27	33	0.00012	K	ADMIAVSADQR	G	Oxidation (M)	0.00300000000.0	0.97	Quantitation summary for protein	115/114	0.901	11	1.059	*	116/114	1.193	10	1.068	*
GSMUA_AchrUn_randomP00670_001	Ma02_p02540	Calreticulin-3	278	59735	20	12	8	6	12.8	6.42	110029	1	1	1	623.999	1868.97	3	1868.97	0.0007	1	34.38	34	35	0.014	R	EVEKEAFEEAEK	V			0.62	Quantitation summary for protein	115/114	0.988	3	1.097		116/114	1.034	3	1.132
GSMUA_Achr10P15110_001	Ma10_p15190	Putative Nephrocystin-3	277	67608	10	9	6	5	9.9	5.19	74332	1	1	1	739.885	1477.75	2	1477.75	0.0011	0	69.17		34	3.4e-06	K	IDEAAALFEEAR	A			0.27	Quantitation summary for protein	115/114	0.914	9	1.069	*	116/114	1.035	9	1.105
GSMUA_Achr8P08820_001	Ma08_p08540	AMP-binding enzyme, putative, expressed	277	46052	12	11	5	5	17	8.94	111338	1	1	1	636.338	1905.99	3	1905.99	0.0002	0	59.57	29	35	4.2e-05	K	VQNGYGLTETSPVVAAR	R	Deamidated (NQ)	0.00100000000000000.0	0.51	Quantitation summary for protein	115/114	1.008	12	1.047		116/114	1.022	12	1.037
GSMUA_Achr5P01070_001	Ma05_p01000	60S ribosomal protein L3	277	52257	21	18	9	6	21.6	10.16	116748	1	0	0	667.695	2000.06	3	2000.06	0.004	0	80.94	33	36	3.2e-07	K	AHLMEIQVNGGTVAQK	V	Deamidated (NQ); Oxidation (M)	0.0003000010000000.0	0.53	Quantitation summary for protein	115/114	0.781	3	1.102	*	116/114	0.669	3	1.187
GSMUA_Achr9P30640_001	Ma09_p31190	Germin-like protein 12-1	276	26651	29	18	4	4	16.2	5.67	114883	1	1	1	491.258	1961	4	1961	0.0015	0	36.22	26	35	0.0082	R	IDYAPFGLNPPHSHPR	S			0.6	Quantitation summary for protein	115/114	4.26	27	1.151	*	116/114	2.532	27	1.122	*
GSMUA_Achr9P24140_001	Ma09_p24600	Triosephosphate isomerase, chloroplastic	276	36091	14	10	6	6	21.5	7.56	104852	1	1	1	597.672	1789.99	3	1789.99	0.0005	0	59.44	26	35	3.9e-05	K	VATPQQAQEVHLAVR	D			0.85	Quantitation summary for protein	115/114	1.439	7	[1.151]		116/114	1.018	7	1.09
GSMUA_Achr9P08910_001	Ma09_p08550	Whole genome shotgun sequence of line PN40024, scaffold_61.assembly12x (Fragment)	276	103795	19	11	7	5	8.7	4.51	123208	1	1	1	795.396	2383.17	3	2383.16	0.0045	1	63.19		35	1.7e-05	M	ADENPNEPAGEKNEGQQLR	G			0.2	Quantitation summary for protein	115/114	0.598	12	[1.095]		116/114	0.776	12	1.123	*
GSMUA_Achr6P14370_001	Ma06_p15820	Putative Fatty acyl-CoA synthetase A	276	80369	16	11	10	7	12.1	5.77	102267	1	1	1	584.664	1750.97	3	1750.97	0.0022	1	25.66	27	35	0.086	K	VTTEQKEEVEK	F			0.38	Quantitation summary for protein	115/114	1.162	10	1.042	*	116/114	1.133	10	1.075	*
GSMUA_Achr4P18790_001	Ma04_p19250	Putative Sorting and assembly machinery component 50 homolog	276	64552	14	12	4	3	6.5	5.54	61540	1	1	1	687.855	1373.69	2	1373.69	0.0041	0	57.32		33	4e-05	K	AVPEDTTNGLGR	E	Deamidated (NQ)	0.000000010000.0	0.16	Quantitation summary for protein	115/114	1.133	13	[1.058]		116/114	1.055	13	1.048	*
GSMUA_Achr6P14490_001	Ma06_p15970	Phosphoenolpyruvate carboxylase 2	275	114055	24	19	12	9	11.3	5.74	70929	1	0	0	484.273	1449.8	3	1449.8	0.0015	0	44.77	34	35	0.0011	R	DLLEGDPYLK	Q			0.33	Quantitation summary for protein	115/114	---	1	---		116/114	---	1	---
GSMUA_AchrUn_randomP11820_001	Ma05_p17660	Elongation factor Tu, chloroplastic	275	21833	33	17	6	5	39.9	6.17	116699	1	1	1	500.549	1998.17	4	1998.17	0.0007	0	26.55		31	0.032	R	GMVLAKPGTITPHTK	F	Oxidation (M)	0.030000000000000.0	2.61	Quantitation summary for protein	115/114	1.021	8	1.106		116/114	0.85	8	1.305
GSMUA_Achr4P26250_001	Ma04_p32830	Tubulin beta-7 chain	275	52918	20	12	7	5	17.5	4.7	106362	1	1	1	603.306	1806.9	3	1806.9	-0.0026	0	55.47		34	7.6e-05	R	AVLMDLEPGTMDALR	T	2 Oxidation (M)	0.000300000030000.0	0.35	Quantitation summary for protein	115/114	0.816	5	1.11	*	116/114	0.756	5	1.05	*
GSMUA_Achr11P00080_001	Ma11_p00070	Eukaryotic translation initiation factor 3 subunit B	274	86931	14	13	7	6	8.1	5.04	92588	1	1	1	818.897	1635.78	2	1635.78	0.0033	0	62.52		32	1e-05	R	AGSNTEVFWNDPR	Q			0.3	Quantitation summary for protein	115/114	1.152	13	1.061	*	116/114	1.184	13	1.068	*
GSMUA_Achr7P18980_001	Ma07_p20380	Putative Patatin group A-3	274	49747	20	17	6	6	14.8	6.93	84362	1	1	1	520.307	1557.9	3	1557.9	0.0024	0	34.67	32	33	0.0076	K	ENLQELVQIGK	N			0.57	Quantitation summary for protein	115/114	1.054	5	1.123		116/114	1.189	5	1.076	*
GSMUA_Achr4P08480_001	Ma04_p08520	Cell division protease ftsH homolog 11, chloroplastic/mitochondrial	274	94381	16	12	9	7	9.7	5.96	101730	1	1	1	582.615	1744.82	3	1744.82	0.0006	0	28.33	26	32	0.025	K	AGSEFEEMFVGVGAR	R	Oxidation (M)	0.000000030000000.0	0.36	Quantitation summary for protein	115/114	0.863	10	1.075	*	116/114	0.948	10	1.07	*
GSMUA_Achr1P19640_001	Ma01_p12860	Enoyl-[acyl-carrier-protein] reductase [NADH], chloroplastic	274	42812	15	9	6	5	16.5	9.11	107893	1	1	0	611.982	1832.92	3	1832.92	0.0007	0	39.86	25	34	0.003	K	MIDYSYSNAPLQK	E	Oxidation (M)	0.3000000000000.0	0.56	Quantitation summary for protein	115/114	---	1	---		116/114	---	1	---
GSMUA_Achr11P08820_001	Ma11_p08410	carboxyvinyl-carboxyphosphonate phosphorylmutase, putative, expressed	273	57281	17	11	9	6	15.8	6.31	84393	1	1	1	520.614	1558.82	3	1558.82	0.0017	0	31.11		34	0.024	R	LTTAERPEQSQR	A			0.48	Quantitation summary for protein	115/114	1.316	13	1.065	*	116/114	0.953	13	[1.139]
GSMUA_Achr8P16830_001	Ma08_p18610	26S protease regulatory subunit 7	273	53168	12	12	7	7	17.9	6.33	111629	1	1	0	638.032	1911.07	3	1911.07	0.0061	1	56.18	28	33	5.9e-05	K	TVTEKDFLDAVNK	V			0.62	Quantitation summary for protein	115/114	---	1	---		116/114	---	1	---
GSMUA_Achr8P00310_001	Ma08_p00320	Serine hydroxymethyltransferase 2	273	30870	10	7	4	3	17.1	8.87	94778	1	0	0	554.957	1661.85	3	1661.85	0.0007	0	41.53		35	0.0023	K	NAVFGDSSALAPGGVR	I	Deamidated (NQ)	0.1000000000000000.0	0.67	Quantitation summary for protein	115/114	1.043	2	1.193		116/114	1.506	2	1.137
GSMUA_AchrUn_randomP18950_001	Ma06_p24520	Transcription factor Pur-alpha 1	273	33591	11	9	5	4	17.4	5.71	85541	1	1	0	523.611	1567.81	3	1567.81	0.0026	0	49.73		35	0.00036	R	NVLQEIHEEASR	L			0.76	Quantitation summary for protein	115/114	1.085	5	1.114		116/114	1.114	5	1.094
GSMUA_Achr2P15850_001	Ma02_p17620	Coatomer subunit beta~-1	273	111014	19	12	11	8	11.1	4.99	78005	1	1	1	504.261	1509.76	3	1509.76	0.0021	0	52.08	31	34	0.00017	R	EVPVASMDSSGK	I	Oxidation (M)	0.000000300000.0	0.34	Quantitation summary for protein	115/114	1.006	2	1.146		116/114	0.904	2	1	*
GSMUA_Achr2P14960_001	Ma02_p16740	Chlorophyll a-b binding protein 4, chloroplastic	273	29492	11	10	4	3	16.7	6.44	107899	1	1	1	612.009	1833	3	1833	0.0021	0	60.35	26	35	3e-05	K	IGIINAPQWYDAGK	A			0.71	Quantitation summary for protein	115/114	0.751	9	1.153	*	116/114	0.961	10	1.096
GSMUA_Achr10P10890_001	Ma10_p11170	Cullin-associated NEDD8-dissociated protein 1	272	149400	18	14	13	10	9.9	5.55	94969	1	1	1	831.962	1661.91	2	1661.91	0.0027	0	85.79	33	35	8.7e-08	K	TIVSEVNTTSLAQR	I			0.24	Quantitation summary for protein	115/114	0.936	13	1.031	*	116/114	0.982	12	1.03
GSMUA_Achr7P01760_001	Ma07_p01750	Putative vesicle-associated membrane protein 726	272	27577	17	13	5	5	21.9	8.68	78258	1	1	0	756.919	1511.82	2	1511.82	0.0018	0	59.95	31	35	3.3e-05	M	GQQSLIYSFVAR	G			0.77	Quantitation summary for protein	115/114	0.998	4	1.082		116/114	1.072	4	1.049
GSMUA_Achr5P23350_001	Ma05_p25730	alpha/beta hydrolase fold, putative, expressed	272	33003	18	8	3	2	14.2	5.45	120338	1	1	1	715.363	2143.07	3	2143.07	0.0014	0	62.84	24	35	1.7e-05	R	SHVYADPENVTPSIVESR	Y			0.21	Quantitation summary for protein	115/114	0.846	12	1.085	*	116/114	0.776	12	1.084	*
GSMUA_Achr5P16270_001	Ma05_p19200	50S ribosomal protein L6, chloroplastic	272	28350	24	15	10	8	34.5	9.91	90189	1	1	1	537.643	1609.91	3	1609.91	0.0013	0	49.16	31	34	0.00037	R	DLVLNLGFSHPVR	M			1.72	Quantitation summary for protein	115/114	0.712	20	[1.118]		116/114	0.947	20	1.122	*
GSMUA_Achr10P27850_001	Ma10_p27810	Peroxidase 52	271	23000	10	9	3	3	18.1	5.6	97066	1	0	0	563.623	1687.85	3	1687.84	0.003	0	40.15	24	34	0.0028	R	DMTALSGAHTIGQAR	C	Oxidation (M)	0.030000000000000.0	0.5	Quantitation summary for protein	115/114	1.209	4	1.078	*	116/114	0.807	4	1.042	*
GSMUA_Achr4P05690_001	Ma04_p05740	expressed protein	271	35624	12	11	7	6	20	5.82	72985	1	1	1	733.43	1464.85	2	1464.84	0.0031	0	65.16	31	33	6.9e-06	R	EVYGVPSVVTK	V			1.04	Quantitation summary for protein	115/114	0.836	11	1.059	*	116/114	0.863	11	1.055	*
GSMUA_Achr2P01720_001	Ma02_p03660	Glyoxysomal fatty acid beta-oxidation multifunctional protein MFP-a	271	86737	19	19	12	12	14.4	8.87	85014	1	1	1	521.964	1562.87	3	1562.87	0.0004	1	35.75		35	0.01	R	KASPDPELMK	Y	Oxidation (M)	0.0000000030.0	0.68	Quantitation summary for protein	115/114	0.852	17	1.054	*	116/114	0.97	17	1.058	*
GSMUA_Achr1P23520_001	Ma01_p18870	Villin-4	271	119723	12	11	7	6	7.7	6.68	101559	1	1	1	581.965	1742.87	3	1742.87	0.0012	0	30.92	26	34	0.023	K	IFQFSGSNSSIQER	A			0.24	Quantitation summary for protein	115/114	0.946	9	1.025	*	116/114	0.955	9	1.025	*
GSMUA_Achr9P29510_001	Ma09_p30090	Putative Subtilisin-like protease	270	54234	11	6	5	3	10.2	6.76	105088	1	1	1	598.974	1793.9	3	1793.9	0.0026	0	62.51	24	34	1.7e-05	K	QASPLAMGAGHIDPNR	A	Oxidation (M)	0.0000003000000000.0	0.27	Quantitation summary for protein	115/114	0.917	8	1.055	*	116/114	1.17	8	1.115	*
GSMUA_Achr9P22270_001	Ma09_p22800	rhodanese-like, putative, expressed	270	27484	13	11	4	3	12.1	8.71	69899	1	1	1	480.94	1439.8	3	1439.8	0.0007	1	29.6		34	0.03	R	FVNGDEAKK	L	Deamidated (NQ)	0.001000000.0	0.77	Quantitation summary for protein	115/114	0.946	11	1.183		116/114	0.986	11	1.072
GSMUA_Achr2P22280_001	Ma02_p24120	40S ribosomal protein S6	270	33594	30	18	8	7	22.9	10.65	113461	1	1	1	648.023	1941.05	3	1941.04	0.0058	0	56.31		35	8.1e-05	K	GENDLPGLTDIEKPR	M			0.93	Quantitation summary for protein	115/114	0.848	25	1.129	*	116/114	0.887	25	[1.281]
GSMUA_Achr11P15070_001	Ma11_p13770	31 kDa ribonucleoprotein, chloroplastic	269	33143	24	18	7	6	25.8	4.76	124006	2	1	1	825.69	2474.05	3	2474.08	-0.0326	0	39.73		28	0.00068	K	MAAQSEMDDAIAALDGQSFDGR	A	2 Oxidation (M)	0.3000003000000000000000.0	1.14	Quantitation summary for protein	115/114	1.01	4	1.053		116/114	0.942	4	1.014	*
GSMUA_Achr8P21900_001	Ma08_p22640	lumenal PsbP, putative, expressed	269	35999	14	10	6	4	14.7	9.91	94595	1	1	1	554.308	1659.9	3	1659.9	0.0012	1	46.14	30	35	0.00087	R	RGSDVSAALVDATVR	E			0.7	Quantitation summary for protein	115/114	1.015	11	[1.108]		116/114	1.063	11	1.067	*
GSMUA_Achr6P22460_001	Ma06_p22450	40S ribosomal protein S11	269	21220	14	11	7	5	33.1	10.51	88307	1	1	0	530.991	1589.95	3	1589.95	0.0037	1	46.16	25	32	0.00041	K	VIPAGSTSGGGKK	A			1.8	Quantitation summary for protein	115/114	---	0	---		116/114	---	0	---
GSMUA_Achr2P20480_001	Ma02_p22380	Histone H3.2	269	14424	15	14	2	1	15	11.38	60012	1	1	1	454.624	1360.85	3	1360.84	0.0088	1	46.55		30	0.00026	R	KTAPATGGVK	K			0.53	Quantitation summary for protein	115/114	0.499	14	[1.063]		116/114	0.445	14	1.043	*
GSMUA_Achr6P36830_001	Ma06_p38810	Monocopper oxidase-like protein SKU5	268	72582	10	9	5	5	8.7	6.16	96019	1	1	0	559.658	1675.95	3	1675.95	0.0005	0	43.82		34	0.0013	R	VTGVAILHYSNSK	G			0.3	Quantitation summary for protein	115/114	1.206	8	1.075	*	116/114	1.249	8	1.103	*
GSMUA_Achr5P25520_001	Ma05_p27820	ALBINO3-like protein 1, chloroplastic	268	62934	13	12	6	6	8.9	6.2	107890	1	1	1	611.977	1832.91	3	1832.91	0.0004	1	41.88	29	34	0.0017	K	SSQGQQEEISDGLRR	G			0.5	Quantitation summary for protein	115/114	1.082	9	1.066	*	116/114	0.906	10	[1.072]
GSMUA_AchrUn_randomP08870_001	Ma05_p18970	DAG protein, chloroplast precursor, putative, expressed	268	46330	13	13	4	4	7.7	8.86	62732	1	0	0	692.385	1382.76	2	1382.75	0.0019	0	48.8	30	35	0.00048	R	DEIIDSYIK	T			0.32	Quantitation summary for protein	115/114	---	0	---		116/114	---	0	---
GSMUA_Achr5P06230_001	Ma05_p06000	Putative Heat shock 70 kDa protein 4L	268	104747	18	11	12	8	14.8	5.29	124411	1	1	1	847.748	2540.22	3	2540.22	-0.0008	0	79.6	29	34	3.2e-07	K	GSASDSQNGGTENQQSTIVFPK	G	Deamidated (NQ)	0.0000000100000000000000.0	0.32	Quantitation summary for protein	115/114	0.876	5	1.128		116/114	1.083	5	1.096
GSMUA_Achr10P24020_001	Ma10_p23900	co-chaperone GrpE protein, putative, expressed	267	48552	7	7	2	2	5.7	5.17	95909	1	1	1	559.293	1674.86	3	1674.85	0.0023	0	52.4	27	35	0.00018	K	VAALAEELSTEQDR	I			0.22	Quantitation summary for protein	115/114	1.035	5	1.11		116/114	1.066	5	1.024	*
GSMUA_Achr5P23170_001	Ma05_p25550	Probable signal peptidase complex subunit 2	267	23061	15	12	3	2	18.8	9.38	97107	1	1	0	563.694	1688.06	3	1688.06	0.0028	0	25.46		26	0.012	K	SISANKPVVLTK	S			0.31	Quantitation summary for protein	115/114	1.027	4	1.063		116/114	0.845	4	1.079	*
GSMUA_Achr4P19270_001	Ma04_p25940	Enoyl-[acyl-carrier-protein] reductase [NADH], chloroplastic	267	43359	17	9	7	5	19.8	8.79	107893	1	0	0	611.982	1832.92	3	1832.92	0.0007	0	39.86	25	34	0.003	K	MIDYSYSNAPLQK	E	Oxidation (M)	0.3000000000000.0	0.55	Quantitation summary for protein	115/114	---	1	---		116/114	---	1	---
GSMUA_Achr2P06080_001	Ma02_p08020	Ras-related protein ARA-4	266	26129	21	9	8	6	34.6	5.25	79991	1	1	1	763.894	1525.77	2	1525.77	0.0023	0	82.46	28	34	1.6e-07	R	VSLTSNGSDETK	Q	Deamidated (NQ)	0.000001000000.0	1.32	Quantitation summary for protein	115/114	0.982	2	1.332		116/114	1.291	2	1.14
GSMUA_Achr1P25780_001	Ma01_p19240	Phosphoglycerate kinase, cytosolic	266	47823	13	9	6	5	15.2	5.29	103225	1	0	0	589.976	1766.91	3	1766.91	0.0016	1	30.62	33	35	0.032	K	EEEKNDPEFAK	K			0.49	Quantitation summary for protein	115/114	1	4	1.042		116/114	0.956	4	[1.040]
GSMUA_Achr1P22410_001	Ma01_p15830	Hypothetical protein	266	25439	18	16	5	5	23.3	9.59	96887	1	1	1	562.969	1685.88	3	1685.88	0.0041	1	44.07		35	0.0014	R	KGFEGGQMPLYR	R	Oxidation (M)	0.000000030000.0	1.1	Quantitation summary for protein	115/114	0.868	17	[1.075]		116/114	1.075	17	1.108	*
GSMUA_Achr4P03720_001	Ma04_p03830	26S protease regulatory subunit 10B homolog A	265	48782	13	11	4	3	11.3	7.66	92830	1	1	0	547.277	1638.81	3	1638.81	0.0006	1	26		33	0.061	R	FSEGTSADREIQR	T			0.39	Quantitation summary for protein	115/114	1.214	6	1.042	*	116/114	1.008	6	[1.136]
GSMUA_Achr2P20530_001	Ma02_p22470	Putative Mannose-specific lectin 1	265	25076	10	6	3	2	15.9	5.51	95940	1	1	1	559.326	1674.96	3	1674.95	0.0017	0	33.44	25	34	0.013	R	GSYALLLRPDGTLR	I			0.46	Quantitation summary for protein	115/114	0.965	8	1.118		116/114	1.281	8	1.059	*
GSMUA_Achr8P14020_001	Ma08_p13240	Serine carboxypeptidase-like 34	264	58218	14	10	7	3	12.9	7.63	76529	1	1	1	748.94	1495.87	2	1495.86	0.0025	0	34.09		33	0.0092	R	VVGLPGQPPVSFR	Q			0.25	Quantitation summary for protein	115/114	1.235	10	1.038	*	116/114	0.822	10	1.053	*
GSMUA_Achr6P04360_001	Ma06_p05920	Putative Probable gibberellin receptor GID1L3	264	32929	9	9	4	4	16	5.45	85794	1	1	1	785.951	1569.89	2	1569.88	0.0025	0	41.38		33	0.0018	K	DVIVDPATNLTLR	L			0.62	Quantitation summary for protein	115/114	0.97	9	1.084		116/114	1.03	9	1.058
GSMUA_Achr4P02540_001	Ma04_p02580	Ras-related protein RIC2	264	23151	14	12	6	6	37.5	5.32	119117	1	1	1	693.36	2077.06	3	2077.05	0.0043	1	66.82	26	35	7.3e-06	K	AVEAGDDATSTVPSKGER	I			1.25	Quantitation summary for protein	115/114	1.078	7	1.05	*	116/114	0.865	7	1.114	*
GSMUA_Achr11P06760_001	Ma11_p06440	Chaperone protein dnaJ	263	58792	16	7	6	2	11.6	9.33	89305	1	1	1	534.62	1600.84	3	1600.83	0.0027	0	50.18	26	35	0.00031	R	ALYDQYGEAGVK	S			0.18	Quantitation summary for protein	115/114	0.937	7	1.054	*	116/114	1.094	7	1.066	*
GSMUA_Achr10P22170_001	Ma10_p22100	Peroxiredoxin-2C	263	14940	7	7	1	1	10.7	5.15	103556	1	1	1	590.994	1769.96	3	1769.96	0.0032	0	65.48	33	35	1e-05	K	HVPGFIENAEELK	S			0.23	Quantitation summary for protein	115/114	0.995	6	1.047		116/114	1.068	7	1.037	*
GSMUA_Achr3P32240_001	Ma03_p33420	Ras-related protein RIC1	263	24775	22	15	8	6	33.7	5.27	72292	1	0	0	487.592	1459.76	3	1459.75	0.0016	0	29.29	30	34	0.035	K	LQIWDTAGQER	F			1.75	Quantitation summary for protein	115/114	---	1	---		116/114	---	1	---
GSMUA_AchrUn_randomP12540_001	Ma05_p19960	26S protease regulatory subunit 7	262	53208	12	12	7	7	17.9	6.03	111629	1	0	0	638.032	1911.07	3	1911.07	0.0061	1	56.18	28	33	5.9e-05	K	TVTEKDFLDAVNK	V			0.62	Quantitation summary for protein	115/114	---	1	---		116/114	---	1	---
GSMUA_Achr10P25260_001	Ma10_p25130	Phosphate carrier protein, mitochondrial	261	43248	21	17	7	7	17.3	9.28	64084	1	0	0	698.427	1394.84	2	1394.84	0.0024	0	81.73		31	9.2e-08	K	SISSGFGVLLK	E			1.09	Quantitation summary for protein	115/114	1.131	2	1.019		116/114	1.021	2	1.22
GSMUA_Achr1P03790_001	Ma04_p23570	CDGSH iron sulfur domain-containing protein 1, putative, expressed	261	13185	9	8	2	2	20.7	9.72	75234	1	1	1	743.449	1484.88	2	1484.88	0.0035	0	46.65	29	32	0.00039	K	ATGDNVGPLLLK	K			1.51	Quantitation summary for protein	115/114	1.099	8	1.055	*	116/114	1.16	8	[1.076]
GSMUA_Achr4P10040_001	Ma04_p10040	Proteasome subunit alpha type-3	261	30072	9	8	6	5	24.5	5.84	73680	1	1	1	491.585	1471.73	3	1471.73	0.0012	0	63.27	24	33	1.1e-05	R	HSGMAVAGLAADGR	Q	Oxidation (M)	0.00030000000000.0	0.69	Quantitation summary for protein	115/114	1.116	8	1.088	*	116/114	1.144	8	1.094	*
GSMUA_Achr3P10990_001	Ma03_p10710	Putative fasciclin domain containing protein, expressed	261	29486	17	12	5	5	17.1	8.52	79860	1	1	1	508.956	1523.85	3	1523.84	0.0038	0	28.7	29	34	0.043	R	TLMLYHAFPK	F	Oxidation (M)	0.0030000000.0	1.11	Quantitation summary for protein	115/114	1.079	15	1.046	*	116/114	1.002	15	1.051
GSMUA_Achr3P00720_001	Ma03_p00640	60S ribosomal protein L22-2	261	17324	12	9	4	3	29	9.65	71370	1	1	1	727.412	1452.81	2	1452.81	0.0024	0	74.34		34	9.8e-07	K	ITVTSEGPFSK	R			1.44	Quantitation summary for protein	115/114	0.699	10	1.101	*	116/114	0.798	10	1.035	*
GSMUA_Achr11P08930_001	Ma11_p08510	Hypothetical protein	260	49779	15	12	4	3	8.6	9.1	68732	1	1	1	716.865	1431.72	2	1431.71	0.0013	0	54.57	32	33	8.1e-05	R	DMPNAQLLDVR	K	Deamidated (NQ); Oxidation (M)	0.03010000000.0	0.47	Quantitation summary for protein	115/114	0.791	14	1.066	*	116/114	0.977	14	1.033	*
GSMUA_Achr10P25060_001	Ma10_p24940	Glucose-6-phosphate isomerase	260	68281	17	14	7	6	11.4	5.83	99241	1	1	1	571.276	1710.81	3	1710.8	0.0018	0	50.71	26	32	0.00015	K	EMLVGASLMDEANR	T	2 Oxidation (M)	0.03000000300000.0	0.46	Quantitation summary for protein	115/114	0.994	4	1.029		116/114	1.211	4	1.016	*
GSMUA_Achr6P20360_001	Ma06_p21620	Hypothetical protein	260	132315	23	19	7	7	6.2	4.51	119151	1	1	1	694.021	2079.04	3	2079.03	0.0068	1	39.19	31	35	0.0043	K	AKEDEENLGSDEPSK	V			0.28	Quantitation summary for protein	115/114	0.747	7	1.125	*	116/114	0.914	7	1.037	*
GSMUA_Achr5P03200_001	Ma05_p03030	KH domain containing protein, putative, expressed	260	29112	11	10	3	3	11.3	6.29	63779	1	1	1	697.375	1392.73	2	1392.73	0.0013	0	66.6	34	34	6.5e-06	R	SSGATITIQESR	G			0.38	Quantitation summary for protein	115/114	---	1	---		116/114	---	1	---
GSMUA_Achr2P16990_001	Ma02_p18740	ADP,ATP carrier protein 1, chloroplastic	260	72716	15	9	6	4	9.9	9.29	80745	1	1	1	511.952	1532.83	3	1532.83	0.0038	0	34.1	26	35	0.014	K	AAIDVVCNPLGK	S			0.36	Quantitation summary for protein	115/114	0.716	11	1.089	*	116/114	1.005	11	1.082
GSMUA_Achr2P13620_001	Ma02_p15460	Hypothetical protein	260	26412	14	14	2	2	10.4	8.47	93382	1	1	0	823.404	1644.79	2	1644.79	0.0031	0	50.52		33	0.0002	K	VPEGFDYELYNR	N			0.61	Quantitation summary for protein	115/114	0.67	10	1.045	*	116/114	1.005	10	1.023
GSMUA_Achr8P16530_001	Ma08_p18920	SAM domain family protein, expressed	259	28535	28	18	4	2	13.3	9.1	77973	1	1	1	755.436	1508.86	2	1508.85	0.0029	0	51.99		34	0.00017	K	NAQALAGGPLVQAR	N			0.39	Quantitation summary for protein	115/114	0.653	2	1.244		116/114	0.908	2	1.001	*
GSMUA_Achr8P10720_001	Ma08_p10510	expressed protein	259	97630	12	9	7	6	8.8	6.03	113150	1	1	1	646.334	1935.98	3	1935.98	0.0014	0	84.15	31	35	1.4e-07	R	DTSESVQSFAAEHLK	T			0.22	Quantitation summary for protein	115/114	0.997	9	1.089		116/114	1.068	8	1.042	*
GSMUA_Achr6P35270_001	Ma06_p37130	40S ribosomal protein S11	259	21119	14	11	7	5	32.7	10.42	77317	1	1	1	501.98	1502.92	3	1502.91	0.0043	1	44.4		30	0.00043	K	VIPAGSTGGGKK	A			1.43	Quantitation summary for protein	115/114	0.693	4	1.07	*	116/114	0.426	4	[1.389]
GSMUA_Achr6P09110_001	Ma06_p10680	Probable monodehydroascorbate reductase, cytoplasmic isoform 2	259	55142	26	13	11	8	19.9	9	104470	1	1	1	595.636	1783.89	3	1783.88	0.0038	0	34.9	22	34	0.0095	K	GNVLTSFENDSEGK	V			0.68	Quantitation summary for protein	115/114	1.041	16	1.1		116/114	1.163	16	[1.147]
GSMUA_Achr4P28560_001	Ma04_p35100	Putative Small heat shock protein, chloroplastic	259	28598	15	11	5	4	21	6.86	100668	1	1	1	432.978	1727.88	4	1727.88	0.0016	1	25.07	24	35	0.1	K	DGNKQHEASAIDR	Q			1.16	Quantitation summary for protein	115/114	1.093	14	1.094	*	116/114	1.346	14	1.101	*
GSMUA_Achr11P01960_001	Ma11_p01870	Lactoylglutathione lyase	258	28642	9	7	6	4	25.3	6.97	120961	1	1	1	732.71	2195.11	3	2195.11	0.001	0	92.28	31	35	2.3e-08	K	EAPSNNPGLHTQLDDATK	G			0.93	Quantitation summary for protein	115/114	1.152	9	1.046	*	116/114	1.15	9	1.031	*
GSMUA_AchrUn_randomP21670_001	Ma08_p21010	14-3-3-like protein B	258	31461	21	16	4	3	14.4	4.78	75703	1	1	1	745.857	1489.7	2	1489.7	0.0012	0	29.09		30	0.015	R	YLAEFMTGNER	K	Oxidation (M)	0.00000300000.0	0.5	Quantitation summary for protein	115/114	---	0	---		116/114	---	0	---
GSMUA_Achr7P19330_001	Ma07_p20820	NADP-dependent glyceraldehyde-3-phosphate dehydrogenase	258	59292	13	12	8	7	16.9	6.39	120785	1	1	1	725.362	2173.06	3	2173.06	0.005	0	64.06	26	34	1.2e-05	K	DSGIGSQGITNSINMMTK	I	2 Oxidation (M)	0.000000000000003300.0	0.63	Quantitation summary for protein	115/114	0.966	6	1.11		116/114	1.206	5	1.051	*
GSMUA_Achr5P16160_001	Ma05_p19090	FZL, putative, expressed	258	38430	17	11	6	5	17.2	4.89	113720	1	1	1	649.343	1945.01	3	1945.01	0.0004	0	49.49	23	35	0.00042	K	DMNLVDTPGTNVILQR	Q	Oxidation (M)	0.0300000000000000.0	0.51	Quantitation summary for protein	115/114	0.985	13	1.087		116/114	0.951	13	1.047	*
GSMUA_Achr3P21290_001	Ma03_p22220	Ras-related protein Rab11D	258	26852	10	8	6	5	24.7	8.7	66986	1	0	0	709.861	1417.71	2	1417.71	0.0013	0	49.45	26	33	0.00026	K	AQIWDTAGQER	Y			0.8	Quantitation summary for protein	115/114	1.013	2	1.122		116/114	1.791	2	1.112
GSMUA_Achr8P27770_001	Ma08_p28360	Probable alpha,alpha-trehalose-phosphate synthase [UDP-forming] 7	257	97923	12	11	5	4	6.5	5.55	73106	1	1	1	489.916	1466.72	3	1466.72	0.0002	0	45.72	33	34	0.00068	R	DADPGFGSSQAK	E			0.18	Quantitation summary for protein	115/114	1.143	8	1.079	*	116/114	1.067	8	1.04	*
GSMUA_Achr7P10170_001	Ma07_p09990	Phospholipase D alpha 1	257	65638	18	13	6	3	9.6	5.15	66901	1	1	1	709.4	1416.78	2	1416.78	0.0002	0	62.41	29	34	1.6e-05	K	FDNPIGATLIGR	A			0.22	Quantitation summary for protein	115/114	1.473	3	1.206		116/114	1.435	3	1.352
GSMUA_Achr7P01310_001	Ma07_p01330	Hypothetical protein	257	48661	12	12	5	5	11.2	6.05	116870	1	0	0	669.378	2005.11	3	2005.11	0.0019	1	63.98		34	1.2e-05	R	RNEIVFVSPTGEEIK	S			0.39	Quantitation summary for protein	115/114	1.035	5	1.059		116/114	1.01	5	1.078
GSMUA_Achr6P30510_001	Ma06_p32180	Predicted protein	257	34740	18	9	5	3	14.3	9.37	78556	1	1	1	758.417	1514.82	2	1514.82	0.0015	0	67.62	32	35	5.7e-06	R	QEDAQTLLAQVR	L			0.44	Quantitation summary for protein	115/114	1.068	10	1.065	*	116/114	0.969	10	[1.067]
GSMUA_Achr5P26020_001	Ma05_p28390	Cytochrome b-c1 complex subunit 8	257	8760	10	8	2	1	29.2	9.26	92792	1	1	1	819.978	1637.94	2	1637.94	0.0029	0	74.42	32	33	7.5e-07	K	AVVYALSPFQQK	V			1.74	Quantitation summary for protein	115/114	1.22	10	1.079	*	116/114	1.128	10	1.072	*
GSMUA_Achr5P06180_001	Ma05_p05950	Putative pleiotropic drug resistance protein 7	257	167112	15	15	6	6	4	6.31	63435	1	1	0	695.877	1389.74	2	1389.74	0.0022	0	63.22		34	1.3e-05	R	GGEEIYVGPLGR	N			0.12	Quantitation summary for protein	115/114	0.911	2	1.154		116/114	0.884	2	1.025
GSMUA_AchrUn_randomP20160_001	Ma02_p02380	31 kDa ribonucleoprotein, chloroplastic	257	34173	18	12	7	4	21	4.95	112928	1	0	0	644.661	1930.96	3	1930.96	0.0022	0	52.97	26	34	0.00015	K	LFVGNLPYDMDSEK	L	Oxidation (M)	0.00000000030000.0	1.1	Quantitation summary for protein	115/114	1.064	4	1.127		116/114	0.903	4	1.048	*
GSMUA_Achr8P00980_001	Ma08_p00940	40S ribosomal protein S5 (Fragment)	256	23948	14	12	4	4	15.9	9.72	60743	1	1	1	456.582	1366.72	3	1366.72	0.0015	0	53.72		34	0.00012	K	HATYLPHTAGR	Y			0.92	Quantitation summary for protein	115/114	1.005	12	1.065		116/114	1.343	13	1.123	*
GSMUA_Achr6P01750_001	Ma06_p03460	Eukaryotic initiation factor 4A-1	256	49829	15	12	5	4	11.4	5.46	100920	1	1	0	577.941	1730.8	3	1730.8	0.0025	0	32.88	23	30	0.0063	K	MFVLDEADEMLSR	G	2 Oxidation (M)	0.3000000003000.0	0.47	Quantitation summary for protein	115/114	0.928	3	1.07		116/114	0.802	3	1.066	*
GSMUA_Achr11P14880_001	Ma11_p13340	Putative Nucleolin	255	35223	7	7	3	3	10.9	9.04	79913	1	1	0	763.376	1524.74	2	1524.74	0.0005	0	52.05	26	33	0.00013	K	ALEMNGQELFGR	A	Deamidated (NQ); Oxidation (M)	0.000310000000.0	0.31	Quantitation summary for protein	115/114	0.441	4	1.066	*	116/114	0.492	4	1.073	*
GSMUA_Achr5P25690_001	Ma05_p27990	Putative Rhodocoxin	255	18792	6	6	1	1	8.7	8.43	88436	1	1	1	531.306	1590.9	3	1590.9	0.0006	0	53.29	29	34	0.00013	R	ALINAGLIDPASHR	L			0.18	Quantitation summary for protein	115/114	1.023	6	1.033		116/114	0.912	6	1.089	*
GSMUA_Achr11P13740_001	Ma11_p12220	Sucrose-phosphatase 2	254	65263	13	12	8	7	12.7	7.68	95830	1	1	1	419.476	1673.87	4	1673.87	0.0014	0	27.57		35	0.056	K	FQSETEQRPHK	V			0.41	Quantitation summary for protein	115/114	0.975	12	1.052		116/114	0.923	12	1.037	*
GSMUA_Achr8P30060_001	Ma08_p30540	NAD dependent epimerase/dehydratase family domain containing protein, expressed	254	48623	12	8	6	5	14.4	8.53	76544	1	1	0	499.909	1496.71	3	1496.71	0.001	0	39.04	28	32	0.0021	R	TAETLTMDYHR	G	Oxidation (M)	0.00000030000.0	0.48	Quantitation summary for protein	115/114	0.801	3	1.037	*	116/114	0.961	3	1.011	*
GSMUA_Achr8P17630_001	Ma08_p17360	Cytochrome c oxidase subunit 6B	254	21273	9	6	4	3	29.7	4.29	123404	1	1	1	803.711	2408.11	3	2408.11	0.0049	0	97.18	28	32	3.6e-09	K	QTNGDENPADVSSEEVTAEK	N	Deamidated (NQ)	0.00100000000000000000.0	0.8	Quantitation summary for protein	115/114	0.783	5	1.162	*	116/114	1.404	5	1.062	*
GSMUA_Achr6P31560_001	Ma06_p33250	Phytoene synthase, chloroplastic	254	47546	12	12	7	7	13.9	9.22	61234	1	1	1	686.847	1371.68	2	1371.68	0.0008	0	52.67	23	33	0.00012	R	GDLLYEAYER	C			0.71	Quantitation summary for protein	115/114	0.898	12	1.051	*	116/114	0.892	12	[1.131]
GSMUA_Achr4P29530_001	Ma04_p36010	Putative Dolichyl-diphosphooligosaccharide--protein glycosyltransferase subunit 2	254	82259	19	10	8	6	11.4	5.93	120777	1	1	1	725.029	2172.06	3	2172.06	0.0034	0	58.09		34	4.5e-05	K	AQIGVFDSDAESAATMQK	L	Oxidation (M)	0.000000000000000300.0	0.26	Quantitation summary for protein	115/114	1.043	11	1.094		116/114	1.43	11	1.114	*
GSMUA_Achr3P19410_001	Ma03_p20310	Probable cytochrome b5 isoform 2	254	16292	8	8	3	3	29.9	4.66	120795	1	1	1	725.712	2174.11	3	2174.11	0.0044	0	59.16	31	35	4.6e-05	K	FLEDHPGGDDVLLSSTGK	D			0.76	Quantitation summary for protein	115/114	0.92	8	1.1	*	116/114	1.103	8	1.14
GSMUA_Achr2P12380_001	Ma02_p14210	Putative Pheophorbide a oxygenase, chloroplastic	254	53517	12	9	6	4	13.7	8.96	120588	1	1	1	720.024	2157.05	3	2157.05	0.0031	0	79.47	27	35	3.6e-07	R	LMSGNGSASSSDVQGGSALK	T	Deamidated (NQ); Oxidation (M)	0.03001000000000000000.0	0.27	Quantitation summary for protein	115/114	0.8	8	1.149	*	116/114	1.166	7	1.063	*
GSMUA_Achr10P23030_001	Ma10_p22950	rhodanese-like family protein, putative, expressed	253	24846	19	15	5	5	27.7	8.99	98292	1	1	1	567.945	1700.81	3	1700.81	0.0022	0	57.89	31	33	3.3e-05	R	SGDGDFSEVQGTSK	L			1.42	Quantitation summary for protein	115/114	1.023	18	1.112		116/114	0.82	18	[1.122]
GSMUA_Achr7P03320_001	Ma07_p03410	Protein HIRA	253	148366	10	8	5	4	4.7	6.21	119103	1	1	1	693.013	2076.02	3	2076.01	0.0013	0	77.23	32	34	5.7e-07	R	GLGAGGNPDIGMNAANESK	E	Oxidation (M)	0.0000000000030000000.0	0.09	Quantitation summary for protein	115/114	0.754	8	1.053	*	116/114	0.872	8	1.041	*
GSMUA_Achr3P32060_001	Ma03_p33250	Putative Fatty acyl-CoA synthetase A	253	80707	28	21	13	10	15.6	5.9	99602	1	1	1	572.612	1714.81	3	1714.81	0.0032	0	34.4		32	0.006	K	AVHLDPEPFDMER	D	Oxidation (M)	0.0000000000300.0	0.55	Quantitation summary for protein	115/114	1.133	19	1.054	*	116/114	1.007	19	1.042
GSMUA_Achr6P29450_001	Ma06_p31160	Calcium-dependent protein kinase isoform 2	252	57944	18	14	8	6	18.7	5.72	117176	1	1	1	671.403	2011.19	3	2011.18	0.0039	0	38.19		29	0.0014	K	GVVAPNAILGKPFADVR	S			0.56	Quantitation summary for protein	115/114	1.09	16	[1.056]		116/114	1.3	16	[1.175]
GSMUA_Achr4P26240_001	Ma04_p32820	Probable phospholipid hydroperoxide glutathione peroxidase 6, mitochondrial	252	21746	13	8	6	4	28	7.62	88734	1	1	0	797.952	1593.89	2	1593.89	0.0034	0	72.88	29	35	1.9e-06	R	YAPTTSPLSIEK	D			0.77	Quantitation summary for protein	115/114	1.085	5	1.049	*	116/114	1.222	5	1.048	*
GSMUA_Achr11P04010_001	Ma11_p03790	Probable phospholipid hydroperoxide glutathione peroxidase 6, mitochondrial	251	21530	15	12	6	5	31.5	6.14	88734	1	0	0	797.952	1593.89	2	1593.89	0.0034	0	72.88	29	35	1.9e-06	R	YAPTTSPLSIEK	D			1.38	Quantitation summary for protein	115/114	1.036	11	1.053	*	116/114	1.14	11	1.068	*
GSMUA_Achr7P09100_001	Ma07_p08940	Putative Transmembrane 9 superfamily member 4	251	73477	15	12	5	4	9.4	7.49	110568	1	1	0	470.982	1879.9	4	1879.9	0.0012	1	25.99		33	0.059	K	VMYHKDPESEDAR	I	Oxidation (M)	0.0300000000000.0	0.3	Quantitation summary for protein	115/114	1.189	5	1.052	*	116/114	0.472	6	[1.227]
GSMUA_Achr3P16340_001	Ma03_p16630	starch synthase, putative, expressed	251	92940	17	11	8	7	10.1	6.86	83469	1	1	1	776.866	1551.72	2	1551.71	0.0037	0	84.52		30	4e-08	K	TISSDDADSDINR	E			0.46	Quantitation summary for protein	115/114	1.042	13	[1.050]		116/114	0.883	13	1.062	*
GSMUA_Achr3P09280_001	Ma03_p09120	Putative NADH dehydrogenase [ubiquinone] 1 alpha subcomplex subunit 6	251	16715	13	11	3	3	23.1	9.07	99710	1	1	1	572.986	1715.94	3	1715.93	0.0067	0	33.39		35	0.015	K	ATEELSNIVTHSK	Q			0.74	Quantitation summary for protein	115/114	1.014	11	1.058		116/114	0.965	11	1.046	*
GSMUA_Achr8P30900_001	Ma08_p31340	Phosphoglucomutase, cytoplasmic 2	250	69658	18	10	12	7	22.3	5.96	117161	1	1	1	671.324	2010.95	3	2010.94	0.0059	0	75.14	25	32	6e-07	K	YNMENGGPAPEAITDK	I	Deamidated (NQ); Oxidation (M)	0.0030100000000000.0	0.58	Quantitation summary for protein	115/114	0.998	9	1.108		116/114	0.995	9	1.071
GSMUA_Achr8P17490_001	Ma08_p16380	Adenosylhomocysteinase	250	47113	13	7	7	3	16.2	6.6	89907	1	0	0	536.642	1606.9	3	1606.9	0.0019	0	48.97	24	34	0.00037	R	LVGVSEETTTGVK	R			0.5	Quantitation summary for protein	115/114	---	1	---		116/114	---	1	---
GSMUA_Achr4P18300_001	Ma04_p18840	amidase family protein, putative, expressed	250	46214	10	6	3	2	7.5	6.79	74743	1	1	1	741.409	1480.8	2	1480.8	0.0013	0	76.54	29	35	7.3e-07	R	IISAVDEFNGK	K	Deamidated (NQ)	0.00000000100.0	0.41	Quantitation summary for protein	115/114	1.035	8	1.067		116/114	1.038	8	1.046
GSMUA_Achr7P24260_001	Ma07_p25710	Ras-related protein RIC1	249	24863	26	15	8	6	38.6	5.3	122227	1	1	1	762.382	2284.12	3	2284.12	0.0027	0	31.21		35	0.025	R	MASQPAMNASKPTTVQMR	G	3 Oxidation (M)	0.300000300000000030.0	2.11	Quantitation summary for protein	115/114	0.95	2	1.475		116/114	0.871	2	1.129
GSMUA_Achr6P05400_001	Ma06_p07020	Coatomer subunit beta~-1	249	120550	19	12	10	7	9	4.93	76465	1	1	1	748.898	1495.78	2	1495.78	0.0014	0	70.26		34	2.8e-06	K	AIAMEVQSESK	W	Oxidation (M)	0.00030000000.0	0.31	Quantitation summary for protein	115/114	0.908	2	1.093		116/114	0.997	2	1.033
GSMUA_Achr10P00490_001	Ma10_p05910	Tropinone reductase homolog At1g07440	248	62484	13	12	6	6	12.1	6.75	119451	1	1	1	698.705	2093.09	3	2093.09	0.0048	0	54.78	34	35	0.00013	R	TPLTEQGLQNDDFVTK	E			0.36	Quantitation summary for protein	115/114	0.886	12	[1.128]		116/114	1.18	12	[1.072]
GSMUA_Achr11P10380_001	Ma06_p00790	Sad1 / UNC-like C-terminal domain containing protein, putative, expressed	248	37418	12	10	4	3	14.1	7.71	104509	1	1	1	595.967	1784.88	3	1784.88	0.0009	0	29.23	24	34	0.034	R	NLGSSNHDVTLDDVR	N			0.53	Quantitation summary for protein	115/114	0.987	12	1.036		116/114	0.887	12	1.034	*
GSMUA_Achr10P11170_001	Ma10_p11440	Peroxiredoxin-2E, chloroplastic	247	26567	29	17	6	6	20.4	9.25	93055	1	1	1	547.967	1640.88	3	1640.88	0.0008	1	47.26	33	34	0.00058	R	RYAMLADDGVVK	V	Oxidation (M)	0.000300000000.0	1.29	Quantitation summary for protein	115/114	1.013	22	[1.068]		116/114	0.98	22	[1.069]
GSMUA_Achr6P29190_001	Ma06_p30910	heat shock protein DnaJ, putative, expressed	247	35031	12	9	6	5	21.6	8.61	108249	1	1	1	614.317	1839.93	3	1839.93	-0.0002	1	52.67	24	34	0.00017	R	MKLEDPYEQDLR	N	Oxidation (M)	0.300000000000.0	0.72	Quantitation summary for protein	115/114	0.909	11	1.043	*	116/114	0.878	11	1.047	*
GSMUA_Achr4P33170_001	Ma04_p39670	Cell division protease ftsH homolog 12, chloroplastic	247	76148	11	9	7	6	11.1	5.5	74147	1	1	1	738.903	1475.79	2	1475.79	0.0019	0	58.06		35	5.8e-05	R	NLVNEAAIMSVR	K	Oxidation (M)	0.000000003000.0	0.29	Quantitation summary for protein	115/114	0.819	9	1.053	*	116/114	0.862	9	1.041	*
GSMUA_Achr1P14530_001	Ma01_p08050	Pleiotropic drug resistance protein 3	247	136143	18	15	7	6	5.3	6.51	63438	1	1	0	695.878	1389.74	2	1389.74	0.0012	0	39.76		34	0.0031	R	VTTGEMLVGPAR	A	Oxidation (M)	0.000003000000.0	0.15	Quantitation summary for protein	115/114	1.253	5	1.015	*	116/114	1.1	5	1.014	*
GSMUA_Achr8P07170_001	Ma08_p06970	Obg-like ATPase 1	246	50588	9	9	4	4	10.2	6.25	91875	1	1	1	543.283	1626.83	3	1626.82	0.0038	0	65.42	24	34	8.5e-06	K	APQAAGAIHTDFER	G			0.29	Quantitation summary for protein	115/114	1.021	9	[1.068]		116/114	0.966	9	1.033	*
GSMUA_Achr7P18540_001	Ma07_p19860	Probable signal peptidase complex subunit 2	246	23566	10	8	3	1	18.4	9.41	97107	1	0	0	563.694	1688.06	3	1688.06	0.0028	0	25.46		26	0.012	K	SISANKPVVLTK	S			0.3	Quantitation summary for protein	115/114	---	1	---		116/114	---	1	---
GSMUA_Achr6P29790_001	Ma06_p31490	expressed protein	246	15313	24	19	6	5	39.7	9.8	89191	1	1	1	534.26	1599.76	3	1599.76	0.0009	0	38.76		32	0.0023	K	HPDPVGGGFAMEAR	L	Oxidation (M)	0.00000000003000.0	3.96	Quantitation summary for protein	115/114	1.079	20	1.045	*	116/114	0.992	20	1.04
GSMUA_Achr11P03980_001	Ma11_p03760	Putative Tripeptidyl-peptidase 2	245	167721	13	8	9	6	7	6.56	113308	1	1	1	647.328	1938.96	3	1938.96	0.0009	0	42.02	30	34	0.002	R	VAVDTQSLEDSSDTGK	L			0.14	Quantitation summary for protein	115/114	1.051	9	1.05	*	116/114	1.172	9	1.041	*
GSMUA_Achr8P06890_001	Ma08_p06700	FKBP-type peptidyl-prolyl cis-trans isomerase 3, chloroplastic	245	24576	9	8	4	3	20.5	9.14	103607	1	1	1	591.344	1771.01	3	1771.01	0.0025	0	26.29		33	0.052	R	VVGSGPEATQGQLIK	A			0.47	Quantitation summary for protein	115/114	1.024	8	1.081		116/114	0.991	8	1.046
GSMUA_Achr2P03470_001	Ma02_p05410	Proteasome subunit alpha type-7	245	29679	12	9	4	3	14.5	7.74	106876	1	1	0	605.999	1814.98	3	1814.97	0.0015	1	42.66	31	35	0.0018	K	NYKETSGQETVK	L			0.53	Quantitation summary for protein	115/114	0.985	6	1.082		116/114	1.382	6	1.093	*
GSMUA_Achr10P27840_001	Ma10_p27800	Peroxidase P7	244	30694	13	11	4	4	16.2	5.13	110951	1	1	1	631.673	1892	3	1891.99	0.004	0	40.81		35	0.0032	K	MGNIKPLTGSNGEIR	L	2 Deamidated (NQ); Oxidation (M)	0.301000000010000.0	0.51	Quantitation summary for protein	115/114	1.325	6	1.097	*	116/114	0.94	6	1.068
GSMUA_Achr9P25440_001	Ma09_p25870	Vesicle-associated membrane protein 721	244	27662	15	12	5	5	21.9	8.83	78258	1	0	0	756.919	1511.82	2	1511.82	0.0018	0	59.95	31	35	3.3e-05	M	GQQSLIYSFVAR	G			0.77	Quantitation summary for protein	115/114	0.95	3	1.17		116/114	1.029	3	1.101
GSMUA_Achr8P30540_001	Ma08_p31020	Hypothetical protein	244	34624	13	12	4	4	16.4	8.37	108370	1	1	1	614.976	1841.9	3	1841.9	0.0048	1	31.31		34	0.02	R	TTDGAGKYEEEQAR	V			0.58	Quantitation summary for protein	115/114	1.232	12	1.031	*	116/114	1.051	12	1.076	*
GSMUA_Achr8P24670_001	Ma08_p25490	Eukaryotic initiation factor 4A-15	244	44745	16	13	6	5	14.9	5.78	100920	1	0	0	577.941	1730.8	3	1730.8	0.0025	0	32.88	23	30	0.0063	K	MFVLDEADEMLSR	G	2 Oxidation (M)	0.3000000003000.0	0.77	Quantitation summary for protein	115/114	---	1	---		116/114	---	1	---
GSMUA_Achr5P04650_001	Ma05_p04390	tetratricopeptide repeat domain containing protein, putative, expressed	244	198993	24	16	13	9	7.1	5.84	99781	1	1	1	573.661	1717.96	3	1717.96	0.0029	0	31.41		34	0.022	R	NGTPKPDASIASK	G	Deamidated (NQ)	0.1000000000000.0	0.2	Quantitation summary for protein	115/114	0.681	14	1.056	*	116/114	0.933	14	1.032	*
GSMUA_Achr6P21140_001	Ma09_p20850	Putative Protein CbbY	243	38785	12	10	4	3	10.1	8.07	56051	1	1	1	666.395	1330.77	2	1330.77	0.0018	0	66.21	28	33	5.6e-06	K	ITIFAGDVVPR	K			0.39	Quantitation summary for protein	115/114	1.007	10	[1.063]		116/114	1.161	10	1.059	*
GSMUA_Achr7P09950_001	Ma07_p09760	26S protease regulatory subunit 8 homolog A	243	50311	17	15	7	7	16.9	9.08	102032	1	1	0	583.313	1746.92	3	1746.91	0.0042	1	32.66		35	0.02	R	KIEFPNPNEESR	F			0.66	Quantitation summary for protein	115/114	0.944	2	1.009		116/114	1.025	2	1.009
GSMUA_Achr4P12750_001	Ma04_p12750	Eukaryotic initiation factor iso-4F subunit p82-34	243	140327	18	11	9	6	7.2	7.53	80374	1	1	1	511.279	1530.81	3	1530.81	0.0008	0	50.55	31	35	0.00028	K	TISEIHSEAEK	N			0.17	Quantitation summary for protein	115/114	1.008	10	1.026		116/114	0.892	10	1.036	*
GSMUA_Achr11P05530_001	Ma11_p05300	NAD dependent epimerase/dehydratase family domain containing protein, expressed	242	51002	14	9	7	6	14	8.98	95664	1	1	0	558.304	1671.89	3	1671.89	0.0039	1	45.21		35	0.001	R	KEPMTVYGDGK	Q	Oxidation (M)	0.00030000000.0	0.55	Quantitation summary for protein	115/114	---	1	---		116/114	---	1	---
GSMUA_Achr10P18720_001	Ma10_p18660	Proteasome subunit alpha type-5	242	27594	7	7	4	4	16	4.75	59681	1	1	1	680.39	1358.77	2	1358.76	0.0006	0	71.92	31	33	1.6e-06	K	VTPNNVDIAK	V	Deamidated (NQ)	0.0001000000.0	0.77	Quantitation summary for protein	115/114	1.028	7	1.078		116/114	1.333	7	1.077	*
GSMUA_Achr9P29430_001	Ma09_p30010	metallo-beta-lactamase, putative, expressed	242	107024	10	7	7	6	8.9	8.69	104853	1	1	1	597.673	1790	3	1789.99	0.0048	0	76.97	33	34	6.3e-07	R	AALNLASFGSSHSLK	L			0.2	Quantitation summary for protein	115/114	0.828	7	1.124	*	116/114	0.917	6	1.03	*
GSMUA_Achr7P14970_001	Ma07_p14910	Predicted protein	242	51844	5	5	3	3	7.2	8.17	78156	1	1	1	756.402	1510.79	2	1510.79	0.0026	0	82.32	31	34	1.6e-07	R	FGQTSTSNSLLGR	V			0.2	Quantitation summary for protein	115/114	0.742	5	1.096	*	116/114	1.003	5	1.032
GSMUA_Achr7P13050_001	Ma07_p12910	Phosphate carrier protein, mitochondrial	242	43013	21	17	7	7	17.5	9.32	64084	1	0	0	698.427	1394.84	2	1394.84	0.0024	0	81.73		31	9.2e-08	K	SISSGFGVLLK	E			0.94	Quantitation summary for protein	115/114	---	1	---		116/114	---	1	---
GSMUA_Achr6P33650_001	Ma06_p35590	Cell division protease ftsH homolog 7, chloroplastic	242	63464	20	17	9	7	14.1	5.32	72657	1	1	1	488.287	1461.84	3	1461.84	-0.0008	1	26.69	25	35	0.069	R	VSTGALDDIKR	A			0.66	Quantitation summary for protein	115/114	1.045	18	1.094		116/114	0.891	18	[1.125]
GSMUA_AchrUn_randomP03050_001	Ma04_p16620	Uncharacterized protein all1601	242	55717	13	9	6	6	13.3	6.65	80562	1	1	1	511.619	1531.83	3	1531.83	0.0018	0	29.25	25	35	0.041	K	LLEITPTTSSGNR	K			0.49	Quantitation summary for protein	115/114	1.076	11	1.051	*	116/114	0.998	11	1.063
GSMUA_Achr1P11740_001	Ma01_p05330	V-type proton ATPase subunit d2	242	37736	10	7	4	3	11.8	4.8	86231	1	1	1	787.904	1573.79	2	1573.79	0.0031	0	65.03	32	34	8.5e-06	K	ISYGESQMLDK	A	Oxidation (M)	0.00000003000.0	0.4	Quantitation summary for protein	115/114	0.9	6	1.036	*	116/114	1.082	7	[1.110]
GSMUA_AchrUn_randomP00090_001	Ma11_p10760	Eukaryotic translation initiation factor 2 subunit 3	241	55719	16	16	6	6	9.9	8.95	88844	1	1	1	532.972	1595.89	3	1595.89	0.0031	1	45.35	23	35	0.001	R	KGLMEQDLSK	L	Oxidation (M)	0.0003000000.0	0.41	Quantitation summary for protein	115/114	1.137	15	1.03	*	116/114	1.123	16	1.065	*
GSMUA_Achr9P26150_001	Ma09_p26690	Oxygen-evolving enhancer protein 2, chloroplastic	241	31003	37	21	6	4	21.5	7.66	124405	1	1	1	633.84	2531.33	4	2531.32	0.0105	1	49.24	33	35	0.00047	R	TADGDEGGKHQLITATVSDGK	L			0.84	Quantitation summary for protein	115/114	0.897	11	1.053	*	116/114	0.805	11	1.047	*
GSMUA_Achr5P18950_001	Ma05_p21330	Glycerate dehydrogenase	241	26292	16	12	5	4	16	8.74	67900	1	1	1	475.586	1423.74	3	1423.74	0.0011	1	42.98	29	34	0.0016	R	RIVEADQFMR	A	Oxidation (M)	0.0000000030.0	0.82	Quantitation summary for protein	115/114	1.123	14	1.09	*	116/114	1.027	14	1.054
GSMUA_Achr3P08060_001	Ma03_p07950	FAD dependent oxidoreductase, putative, expressed	241	71651	12	10	4	4	5.7	6.91	60876	1	1	1	684.904	1367.79	2	1367.79	0.0035	0	70.72		33	2e-06	R	LSTGIYEAVK	G			0.2	Quantitation summary for protein	115/114	0.95	11	1.038	*	116/114	0.97	11	[1.067]
GSMUA_Achr1P23880_001	Ma01_p18550	Putative UDP-N-acetylglucosamine--N-acetylmuramyl-(pentapeptide) pyrophosphoryl-undecaprenol N-acetylglucosamine transferase	241	9639	8	7	3	2	34.6	8.89	76667	1	1	1	749.911	1497.81	2	1497.81	-0.0013	0	66.02		34	7.1e-06	R	TAGPPVVMNPISR	Q	Oxidation (M)	0.0000000300000.0	2.42	Quantitation summary for protein	115/114	1.313	8	1.06	*	116/114	1.275	8	1.081	*
GSMUA_Achr8P02310_001	Ma08_p02120	nsp1-like C-terminal region family protein, expressed	240	76592	10	8	5	5	6.3	4.77	73124	1	1	1	734.389	1466.76	2	1466.76	0.0018	0	49.36	26	35	0.00038	K	ANEFSDQIQK	V			0.23	Quantitation summary for protein	115/114	0.921	8	1.071	*	116/114	0.953	8	1.043	*
GSMUA_Achr7P05430_001	Ma07_p05510	Polyadenylate-binding protein 2	240	105077	17	13	7	6	8.2	8.09	109564	1	1	1	621.357	1861.05	3	1861.05	0.0019	0	43.84	23	33	0.001	K	MIGNKPLYVAPAQR	K	Oxidation (M)	0.30000000000000.0	0.24	Quantitation summary for protein	115/114	0.951	5	1.076		116/114	0.96	5	1.047
GSMUA_Achr4P27830_001	Ma04_p34400	Putative Protein TRANSPARENT TESTA 12	240	63325	12	8	4	4	6.3	8.6	95829	1	1	1	837.944	1673.87	2	1673.87	0.0028	1	30.71		34	0.027	R	VQLSDRDGESNVLV	-			0.29	Quantitation summary for protein	115/114	0.886	11	1.08	*	116/114	0.996	11	1.055
GSMUA_Achr11P24370_001	Ma11_p22690	Triosephosphate isomerase, cytosolic	239	29898	9	8	5	4	19.3	5.72	106215	1	1	1	602.672	1804.99	3	1804.99	0.0025	0	73.21	33	35	1.6e-06	K	VATPAQAQEVHLELR	K			0.7	Quantitation summary for protein	115/114	1.008	5	1.082		116/114	1.379	5	1.059	*
GSMUA_Achr11P14980_001	Ma11_p13680	Calreticulin-3	239	58559	18	10	7	5	12.2	6.27	53424	1	1	1	438.594	1312.76	3	1312.76	0.0012	0	29.02		33	0.026	K	EVAHETVLK	N			0.47	Quantitation summary for protein	115/114	---	0	---		116/114	---	0	---
GSMUA_Achr11P01660_001	Ma11_p01580	RAN GTPase-activating protein 1	239	65441	17	16	9	8	15.9	4.78	109902	1	1	1	623.007	1866	3	1866	0.0009	0	46.38		35	0.00089	R	ELLSPLTEQGNSYK	K			0.55	Quantitation summary for protein	115/114	0.923	15	1.039	*	116/114	1.024	15	1.039	*
GSMUA_Achr9P10620_001	Ma09_p10250	Probable ribose-5-phosphate isomerase	239	24942	14	13	4	4	17.4	4.71	76935	1	1	1	500.977	1499.91	3	1499.9	0.0064	1	45.12	28	30	0.00037	K	TPIKDAPAAGK	E			0.65	Quantitation summary for protein	115/114	0.993	10	1.066		116/114	0.682	10	[1.182]
GSMUA_Achr7P09020_001	Ma07_p08850	NAP domain containing protein, putative, expressed	239	48841	12	10	6	5	16.2	4.36	118154	1	0	0	679.675	2036	3	2036	0.001	0	48.4	25	35	0.00047	K	TYHMIDEDEPILEK	A	Oxidation (M)	0.00030000000000.0	0.58	Quantitation summary for protein	115/114	0.721	3	1.151		116/114	0.856	3	1.034	*
GSMUA_Achr6P25770_001	Ma06_p27560	Putative carboxyvinyl-carboxyphosphonate phosphorylmutase	239	35528	7	7	3	3	10.3	5.76	66584	1	1	0	708.373	1414.73	2	1414.73	-0.0006	0	88.72		34	3.7e-08	R	AGFVSGYAVSASR	L			0.31	Quantitation summary for protein	115/114	1.323	4	1.06	*	116/114	1.426	4	1.062	*
GSMUA_Achr5P12100_001	Ma05_p11900	Thioredoxin M1, chloroplastic	239	28960	15	12	4	3	15	9.48	114968	1	1	1	655.333	1962.98	3	1962.98	0.0011	0	55.67	30	34	8.5e-05	K	LNTDENPDIATQYGIR	S			0.55	Quantitation summary for protein	115/114	0.924	7	1.151		116/114	0.876	7	[1.134]
GSMUA_Achr5P06410_001	Ma05_p06180	Eukaryotic initiation factor 4A-8	239	52020	16	12	6	4	11.9	6.96	100920	1	0	0	577.941	1730.8	3	1730.8	0.0025	0	32.88	23	30	0.0063	K	MFVLDEADEMLSR	G	2 Oxidation (M)	0.3000000003000.0	0.45	Quantitation summary for protein	115/114	---	0	---		116/114	---	0	---
GSMUA_AchrUn_randomP00960_001	Ma02_p02190	Mitochondrial import receptor subunit TOM20	239	24887	16	10	7	5	32.8	5.64	120151	1	1	1	711.678	2132.01	3	2132.01	0.0025	0	80.43		33	2.2e-07	R	QMASQQASQGATTASSMK	T	2 Oxidation (M)	0.030000000000000030.0	0.88	Quantitation summary for protein	115/114	1.065	10	1.038	*	116/114	0.921	10	1.084	*
GSMUA_Achr1P25560_001	Ma01_p16830	Putative Probable glutathione S-transferase GSTU6	239	52268	16	14	4	3	6.6	5.67	80200	1	1	1	510.609	1528.81	3	1528.8	0.0037	0	44.17	27	35	0.0013	K	GVEYEFLQEK	F			0.36	Quantitation summary for protein	115/114	0.948	12	1.12		116/114	1.044	12	1.071
GSMUA_Achr7P07440_001	Ma07_p07450	Peroxisomal acyl-coenzyme A oxidase 1	238	80738	15	13	7	7	9.5	7.29	57363	1	1	1	448.564	1342.67	3	1342.67	0.0011	0	36.79	28	33	0.0045	R	AEFDVEAMK	I	Oxidation (M)	0.000000030.0	0.43	Quantitation summary for protein	115/114	1.014	14	1.067		116/114	1.221	14	[1.122]
GSMUA_Achr6P04600_001	Ma06_p06200	Tubulin beta-1 chain	238	49683	19	9	6	4	15.6	4.63	102194	1	0	0	584.303	1749.89	3	1749.88	0.0059	0	33.64		35	0.016	K	EVDEQMINVQNK	N	Oxidation (M)	0.000003000000.0	0.29	Quantitation summary for protein	115/114	0.995	2	1.099		116/114	0.994	2	1.1
GSMUA_Achr5P17720_001	Ma05_p17350	Hypothetical protein	238	31608	14	9	5	4	13.3	4.86	109331	1	1	1	465.516	1858.03	4	1858.03	0.0031	1	34.68	22	34	0.01	K	AKEPLYPESQHK	L			0.82	Quantitation summary for protein	115/114	0.82	13	1.047	*	116/114	1.02	13	1.059
GSMUA_Achr7P09990_001	Ma07_p09810	Uncharacterized protein At2g34160	237	15818	11	10	3	2	21.1	5.08	102487	1	1	1	586.282	1755.82	3	1755.82	0.0022	0	60.91	24	31	1.3e-05	K	TENFDELMAAATQR	R	Oxidation (M)	0.00000003000000.0	0.47	Quantitation summary for protein	115/114	1.155	3	1.232		116/114	1.074	3	1.047
GSMUA_Achr4P01240_001	Ma04_p01170	50S ribosomal protein L31, chloroplastic	237	22757	11	8	3	3	18.8	9.79	103057	1	1	1	588.965	1763.87	3	1763.87	0.0016	0	46.86	26	34	0.00055	K	QGGVHPEFYEDAK	V			0.73	Quantitation summary for protein	115/114	0.923	9	1.071	*	116/114	1.004	9	1.055
GSMUA_Achr10P29540_001	Ma10_p29530	Formate--tetrahydrofolate ligase	236	67734	10	8	8	6	15	6.09	110940	1	1	1	631.642	1891.9	3	1891.9	-0.0004	0	42.86	23	33	0.0011	K	SYGASGVEYSEQAEK	Q			0.39	Quantitation summary for protein	115/114	1.08	8	1.054	*	116/114	1.058	8	1.06	*
GSMUA_Achr10P12430_001	Ma10_p12610	Putative Chaperone protein ClpB 1	236	117113	8	7	3	2	2.4	9.1	51929	1	0	0	652.353	1302.69	2	1302.69	0.0014	0	67.46		34	4.6e-06	K	AIDLIDEAGSR	A			0.06	Quantitation summary for protein	115/114	---	1	---		116/114	---	1	---
GSMUA_Achr7P04560_001	Ma07_p04660	Putative Uncharacterized protein MJ1426	236	25044	13	9	4	4	19.9	5.88	120226	1	1	1	713.049	2136.12	3	2136.12	0.0022	0	70.65		35	3.1e-06	K	TSVGEVMSSPAITLSPEK	T	Oxidation (M)	0.000000300000000000.0	0.87	Quantitation summary for protein	115/114	1.466	11	1.115	*	116/114	1.247	11	[1.098]
GSMUA_Achr7P00810_001	Ma07_p00800	Succinate dehydrogenase [ubiquinone] flavoprotein subunit, mitochondrial	236	70489	13	10	5	4	8.5	5.95	97375	1	1	1	564.971	1691.89	3	1691.89	0.0037	0	63.41	32	35	1.7e-05	R	FHAANTILATGGYGR	A			0.31	Quantitation summary for protein	115/114	1.247	9	1.077	*	116/114	1.211	9	1.06	*
GSMUA_Achr6P28910_001	Ma06_p30650	Ras-related protein RABA2a	236	26348	12	11	5	5	25.8	5.66	106873	1	1	1	605.999	1814.97	3	1814.96	0.0127	0	38.48		35	0.0048	K	NISSDEPGPGIAGSVK	E			1.05	Quantitation summary for protein	115/114	---	1	---		116/114	---	1	---
GSMUA_Achr3P20180_001	Ma03_p20990	40S ribosomal protein S3-3	236	28822	14	13	7	7	27.5	9.55	85449	1	1	1	784.389	1566.76	2	1566.76	-0.0002	0	81.41		33	1.6e-07	R	ELAEDGYSGVEVR	V			1.67	Quantitation summary for protein	115/114	0.961	14	1.078		116/114	1.194	14	1.097	*
GSMUA_Achr3P16150_001	Ma03_p17510	6-phosphogluconate dehydrogenase, decarboxylating	236	54039	17	13	8	6	16.2	8.66	106503	1	1	1	604.641	1810.9	3	1810.9	0.0006	0	67.22	27	34	5.7e-06	R	GILYLGMGVSGGEDGAR	H	Oxidation (M)	0.00000030000000000.0	0.51	Quantitation summary for protein	115/114	1.104	8	1.027	*	116/114	1.029	8	1.095
GSMUA_Achr3P06170_001	Ma03_p06120	Aldehyde dehydrogenase family 2 member B7, mitochondrial	236	62662	15	10	9	7	16.2	6.82	115827	1	0	0	660.338	1977.99	3	1977.99	0.0033	0	31.08	30	34	0.025	K	GVEQGPQIDEEQFSK	I			0.43	Quantitation summary for protein	115/114	1.133	3	1.111		116/114	1.247	3	1.039	*
GSMUA_Achr1P27350_001	Ma01_p21420	expressed protein	236	21191	7	6	3	3	22.3	7.71	118219	1	1	1	680.987	2039.94	3	2039.94	0.0021	0	53.43		32	8.1e-05	K	ASQSESVAEDTSPTSSSAR	N			0.55	Quantitation summary for protein	115/114	0.877	2	1.028		116/114	1.127	4	1.278
GSMUA_Achr11P12270_001	Ma11_p10120	Magnesium-chelatase subunit chlI, chloroplastic	235	42919	16	12	8	7	22.6	9	97233	1	1	1	845.945	1689.88	2	1689.87	0.0024	0	51.93	27	35	0.00023	R	ITMVDLPLGATEDR	V	Oxidation (M)	0.00300000000000.0	0.95	Quantitation summary for protein	115/114	0.663	5	1.121	*	116/114	0.928	5	1.074
GSMUA_Achr8P21540_001	Ma08_p22310	NADH-cytochrome b5 reductase 1	235	33890	13	11	3	3	10.8	7.01	99095	1	1	1	570.631	1708.87	3	1708.87	0.0017	0	54.63		34	0.00011	K	AMAAHLDDLGYTK	E	Oxidation (M)	0.0300000000000.0	0.32	Quantitation summary for protein	115/114	1.002	12	1.083		116/114	1.045	12	1.063	*
GSMUA_Achr7P07510_001	Ma07_p07510	Ribosome-recycling factor, chloroplastic	235	34885	18	17	7	7	21	9.6	119776	1	1	1	705.38	2113.12	3	2113.11	0.0032	0	72.68		35	2e-06	K	AIVSSDIGLTPNNDGEVIR	L			0.89	Quantitation summary for protein	115/114	1.07	17	[1.056]		116/114	1.129	17	1.063	*
GSMUA_Achr2P05230_001	Ma02_p07180	Pre-mRNA-processing-splicing factor 8	235	280108	19	13	12	8	5.2	8.9	102270	1	1	1	584.665	1750.97	3	1750.97	0.0028	0	43.47	29	34	0.0013	R	DIILGAEIAPPSQQR	Q			0.12	Quantitation summary for protein	115/114	0.723	15	1.086	*	116/114	0.831	15	1.052	*
GSMUA_Achr1P13710_001	Ma01_p07230	Heat shock protein 101	235	102507	6	5	4	3	5.4	5.95	119178	1	1	1	694.672	2080.99	3	2080.99	0.0032	0	132.7		33	1.2e-12	R	QALTNASGGAGDSAAQSFER	V			0.1	Quantitation summary for protein	115/114	1.205	2	1.24		116/114	1.06	2	1.029
GSMUA_Achr1P09720_001	Ma01_p00410	Cytochrome c1-1, heme protein, mitochondrial	235	35795	13	11	6	5	19	7.06	117468	1	1	1	673.677	2018.01	3	2018.01	0.0006	1	34.92	25	35	0.011	K	VSDRFPQPYPNEQAAR	F			0.7	Quantitation summary for protein	115/114	1.521	9	1.107	*	116/114	1.614	9	[1.209]
GSMUA_Achr7P12720_001	Ma07_p12540	Phospho-2-dehydro-3-deoxyheptonate aldolase 1, chloroplastic	234	62018	13	13	6	6	11.2	7.66	68268	1	1	0	476.929	1427.77	3	1427.76	0.0008	0	57	25	34	5.7e-05	R	QLDGAHVEFLR	G			0.44	Quantitation summary for protein	115/114	0.902	3	1.062		116/114	0.808	3	1.161
GSMUA_Achr5P00290_001	Ma05_p00250	Tubulin beta-1 chain	234	46576	20	10	6	4	16	4.6	102194	1	0	0	584.303	1749.89	3	1749.88	0.0059	0	33.64		35	0.016	K	EVDEQMINVQNK	N	Oxidation (M)	0.000003000000.0	0.31	Quantitation summary for protein	115/114	0.557	3	1.04	*	116/114	0.78	3	1.062	*
GSMUA_Achr11P11150_001	Ma06_p01570	Fructokinase-2	233	37979	11	8	5	5	17.7	4.94	97725	1	1	1	566.293	1695.86	3	1695.86	0.0025	0	60.92	30	34	2.3e-05	K	FVEDQSALQDEK	K			0.65	Quantitation summary for protein	115/114	---	1	---		116/114	---	1	---
GSMUA_Achr3P17920_001	Ma03_p18990	Putative Whole genome shotgun sequence of line PN40024, scaffold_67.assembly12x (Fragment)	233	27254	8	7	3	3	12.9	9.74	118065	1	1	1	509.524	2034.07	4	2034.06	0.0032	1	32.33		35	0.022	R	SGLPEAPTNLFDDSKR	G			0.59	Quantitation summary for protein	115/114	0.866	7	1.082	*	116/114	0.692	7	[1.244]
GSMUA_Achr7P15480_001	Ma07_p15360	L-ascorbate peroxidase, cytosolic	232	29713	18	10	5	4	22.5	5.3	116968	1	1	1	670.016	2007.03	3	2007.03	0.0023	0	53.67	28	35	0.00016	R	NQAELAHGANNGLDIAVR	L	Deamidated (NQ)	0.000000000010000000.0	1.1	Quantitation summary for protein	115/114	0.914	5	1.131		116/114	1.296	5	1.113	*
GSMUA_Achr4P25330_001	Ma04_p31860	Remorin	232	24783	17	16	7	7	30.3	5.62	76678	1	0	1	500.288	1497.84	3	1497.84	0.0017	1	49.47	33	34	0.00034	K	KAEYAEEVK	N			1.43	Quantitation summary for protein	115/114	0.976	6	1.055		116/114	1.072	5	1.055	*
GSMUA_Achr8P12630_001	Ma08_p12430	U-box domain-containing protein 72	231	62523	9	9	5	5	7.8	6.33	98953	1	1	1	569.97	1706.89	3	1706.89	0.0019	0	72.78	33	35	1.7e-06	R	ASGQMLSTLSGHSK	K	Oxidation (M)	0.00003000000000.0	0.29	Quantitation summary for protein	115/114	0.729	5	1.039	*	116/114	0.666	5	1.08	*
GSMUA_Achr5P16660_001	Ma05_p19530	Putative expressed protein	231	73791	12	12	5	5	9.3	5.02	113694	1	1	1	649.326	1944.96	3	1944.95	0.0036	0	55.65	24	34	8.2e-05	K	SLSESYSLQDEGSQK	I			0.24	Quantitation summary for protein	115/114	1.2	11	1.053	*	116/114	1.021	12	1.049
GSMUA_Achr4P17360_001	Ma04_p17750	Putative Importin-5	231	126831	13	11	8	7	6.8	4.77	65654	1	1	1	470.286	1407.84	3	1407.83	0.0028	0	39.01		33	0.0026	R	DLHPDALVLK	L			0.19	Quantitation summary for protein	115/114	1	12	1.034		116/114	0.958	12	1.037	*
GSMUA_Achr3P20370_001	Ma03_p21180	Putative Patatin group A-3	231	50099	16	12	4	3	9.9	7.06	70160	1	0	0	481.96	1442.86	3	1442.86	0.0011	0	36.66		31	0.0029	K	LITVLSIDGGGVR	G			0.38	Quantitation summary for protein	115/114	1.061	2	1.105		116/114	0.992	2	1.023
GSMUA_Achr3P00130_001	Ma03_p00090	Dihydroorotate dehydrogenase, mitochondrial	231	47162	8	8	3	3	9.9	7.63	122796	1	1	1	777.738	2330.19	3	2330.19	0.0031	1	68.96	33	36	5.1e-06	R	KMEETSSTSPSLTEEVK	H	Oxidation (M)	0.03000000000000000.0	0.22	Quantitation summary for protein	115/114	1.174	8	1.068	*	116/114	1.101	8	1.025	*
GSMUA_Achr8P21710_001	Ma08_p22480	10 kDa chaperonin	230	12169	17	12	5	4	40.2	7.82	53881	1	1	0	658.907	1315.8	2	1315.8	0.003	0	70.54		32	1.7e-06	K	TSAGILLPEK	T			1.69	Quantitation summary for protein	115/114	1.071	7	1.064	*	116/114	1.022	7	1.039
GSMUA_Achr3P00260_001	Ma03_p00180	Cell division cycle protein 48 homolog	230	60439	21	14	8	7	11.5	5.83	70083	1	0	0	721.885	1441.76	2	1441.75	0.0018	0	62.99		34	1.3e-05	R	EIDIGVPDEVGR	L			0.45	Quantitation summary for protein	115/114	---	1	---		116/114	---	1	---
GSMUA_Achr11P15030_001	Ma11_p13730	Probable receptor-like protein kinase At2g47060	229	44924	12	9	5	4	14.3	8.1	110983	1	0	0	632.31	1893.91	3	1893.9	0.0071	0	43.14	23	33	0.001	K	IADFNLSNQAPDMAAR	L	Deamidated (NQ); Oxidation (M)	0.0000100000003000.0	0.43	Quantitation summary for protein	115/114	---	1	---		116/114	---	1	---
GSMUA_Achr10P24720_001	Ma10_p24640	Phospho-2-dehydro-3-deoxyheptonate aldolase 1, chloroplastic	229	44298	10	10	4	4	11.2	6.9	68268	1	0	0	476.929	1427.77	3	1427.76	0.0008	0	57	25	34	5.7e-05	R	QLDGAHVEFLR	G			0.43	Quantitation summary for protein	115/114	---	1	---		116/114	---	1	---
GSMUA_Achr10P08970_001	Ma10_p09980	Oryzain alpha chain	229	55490	7	7	2	2	5.3	4.85	97754	1	1	1	848.978	1695.94	2	1695.94	0.0022	0	96.49	27	34	7e-09	K	AVANQPVSVAIEAAGR	A			0.19	Quantitation summary for protein	115/114	1	3	1.071		116/114	0.973	3	1.053
GSMUA_Achr6P02780_001	Ma06_p04440	Hypothetical protein	229	104785	12	12	7	7	8.8	5.91	102803	1	1	1	587.664	1759.97	3	1759.97	0.003	1	49.64	26	35	0.00035	R	GLQEADDPDKLK	V			0.28	Quantitation summary for protein	115/114	0.919	10	[1.051]		116/114	0.78	8	1.031	*
GSMUA_Achr1P16680_001	Ma01_p09960	Hypersensitive-induced response protein 4	229	34697	17	12	6	5	19.7	5.17	95926	1	1	1	419.735	1674.91	4	1674.91	0.0037	0	26.08		35	0.081	K	NTTVFIPHGPGHVR	D			1.27	Quantitation summary for protein	115/114	1.067	14	1.062	*	116/114	1.186	14	1.112	*
GSMUA_Achr10P08730_001	Ma10_p09740	Putative Uncharacterized hydrolase HI_0588	228	50406	10	8	5	4	13.4	5.31	114672	1	1	1	653.655	1957.94	3	1957.94	0.0009	0	69.36		33	2.9e-06	K	VDFEGNGGHAGAVLMPAR	N	Deamidated (NQ); Oxidation (M)	0.000001000000003000.0	0.29	Quantitation summary for protein	115/114	0.911	8	1.058	*	116/114	1.044	8	1.038	*
GSMUA_Achr10P20890_001	Ma10_p20850	NADH-cytochrome b5 reductase-like protein	227	40250	16	13	7	6	17.2	8.79	90893	1	1	1	539.319	1614.94	3	1614.93	0.0013	0	36.19	23	33	0.005	K	VFYTVDKPSK	T			0.61	Quantitation summary for protein	115/114	1.027	13	1.027	*	116/114	1.156	13	1.034	*
GSMUA_Achr10P12620_001	Ma10_p12820	Tubulin beta-2 chain	227	50270	20	10	6	4	15.5	4.62	107435	1	1	1	608.639	1822.89	3	1822.89	0.0021	0	51.43		34	0.00019	R	AVLMDLEPGTMDSIR	T	2 Oxidation (M)	0.000300000030000.0	0.37	Quantitation summary for protein	115/114	1.241	3	1.04	*	116/114	1.203	3	1.208
GSMUA_Achr5P19360_001	Ma05_p21730	Proteasome subunit alpha type-2-A	227	27932	13	10	6	5	23.4	5.81	61976	1	1	1	689.396	1376.78	2	1376.78	0.0015	0	65.44	34	34	7.8e-06	K	ASNGVVIATEK	K	Deamidated (NQ)	0.00100000000.0	1.2	Quantitation summary for protein	115/114	1.111	8	1.089	*	116/114	1.34	8	1.11	*
GSMUA_Achr2P03080_001	Ma02_p04990	Chlorophyll(ide) b reductase NOL, chloroplastic	227	41458	23	16	11	8	24.8	9.68	110710	1	1	1	629.008	1884	3	1884	0.0016	0	32.62	28	35	0.021	R	SVPSSQSMKPTYIR	F	Oxidation (M)	0.00000003000000.0	1	Quantitation summary for protein	115/114	1.432	18	[1.095]		116/114	1.112	18	1.071	*
GSMUA_Achr1P19620_001	Ma01_p12840	Ras-related protein RGP1	227	27623	9	7	6	5	22.5	6.92	66986	1	0	0	709.861	1417.71	2	1417.71	0.0013	0	49.45	26	33	0.00026	K	AQIWDTAGQER	Y			0.77	Quantitation summary for protein	115/114	1.113	2	1.274		116/114	1.231	2	1.026
GSMUA_Achr8P16860_001	Ma08_p18590	Actin-related protein 4	226	56199	13	11	6	6	14.8	5.15	120505	1	1	1	719.03	2154.07	3	2154.07	0.0033	0	30.31		35	0.03	K	EHPMLLAEPSFNTPQQR	E	Oxidation (M)	0.00030000000000000.0	0.41	Quantitation summary for protein	115/114	0.889	12	1.041	*	116/114	1.073	12	1.059	*
GSMUA_Achr5P27120_001	Ma05_p29490	Calreticulin	226	54872	26	14	9	7	16.2	4.54	79609	1	0	0	508.3	1521.88	3	1521.88	-0.0008	0	37.1	32	33	0.0046	R	YVGIELWQVK	S			0.79	Quantitation summary for protein	115/114	1.084	4	1.113		116/114	1.434	4	1.12	*
GSMUA_Achr5P23160_001	Ma05_p25540	Probable small nuclear ribonucleoprotein G	226	9634	13	10	3	3	39.2	8.09	99682	1	1	1	858.958	1715.9	2	1715.9	0.0014	0	85.76	27	35	8.9e-08	R	GNSVAMIEALEPVAR	T	Oxidation (M)	0.000003000000000.0	2.42	Quantitation summary for protein	115/114	0.766	2	1.241		116/114	0.829	2	1.324
GSMUA_Achr3P25350_001	Ma03_p26550	GDP-mannose 3,5-epimerase 1	226	51064	7	7	4	4	9.8	6.65	85603	1	1	1	784.966	1567.92	2	1567.92	0.0002	0	80.56	31	33	1.9e-07	K	VVGTQAPVQLGSLR	A			0.37	Quantitation summary for protein	115/114	0.78	7	1.071	*	116/114	1.051	7	1.131
GSMUA_Achr3P07350_001	Ma03_p07300	Putative Dihydrolipoyllysine-residue acetyltransferase component of pyruvate dehydrogenase complex	226	46575	8	8	4	4	10.3	5.56	81799	1	1	1	770.402	1538.79	2	1538.79	0.0006	0	52.38	27	34	0.00018	K	NMVESLSVPTFR	V	Oxidation (M)	0.030000000000.0	0.31	Quantitation summary for protein	115/114	1.307	6	1.134	*	116/114	1.318	6	1.074	*
GSMUA_Achr2P20910_001	Ma02_p22820	3-isopropylmalate dehydratase	226	52575	7	5	5	3	10.3	5.66	85724	1	1	1	785.867	1569.72	2	1569.72	0.0015	0	75.43		29	2.7e-07	K	NFEPVYSDDNAR	F			0.2	Quantitation summary for protein	115/114	0.733	5	1.126	*	116/114	1.185	5	1.032	*
GSMUA_Achr10P27150_001	Ma10_p27080	SOUL heme-binding protein, putative, expressed	225	46846	13	12	5	5	13.1	8.77	109096	1	1	1	618.365	1852.07	3	1852.07	0.0075	0	32.03		34	0.018	K	FSGKPSEEIVLSK	E			0.61	Quantitation summary for protein	115/114	1.007	12	[1.038]		116/114	0.929	12	[1.047]
GSMUA_Achr10P24570_001	Ma10_p24520	Probable protein phosphatase 2C 41	225	34323	12	8	7	6	25.4	7.09	79283	1	1	1	760.88	1519.74	2	1519.74	0.0022	0	62.62		33	1.2e-05	K	VMNNEEAVDLAR	K	Oxidation (M)	0.030000000000.0	0.91	Quantitation summary for protein	115/114	1.084	9	1.055	*	116/114	1.051	9	1.063	*
GSMUA_Achr9P10980_001	Ma09_p10600	Putative Eukaryotic translation initiation factor 3 subunit M	225	50377	11	9	6	5	12.9	5.06	88596	1	1	1	531.941	1592.8	3	1592.8	0.0046	0	53.35	28	34	0.00013	R	ANTPDEALEMAK	L	Oxidation (M)	0.000000000300.0	0.46	Quantitation summary for protein	115/114	1.104	11	[1.088]		116/114	1.198	11	1.055	*
GSMUA_Achr8P22590_001	Ma08_p23300	Pyrophosphate--fructose 6-phosphate 1-phosphotransferase subunit beta	225	67498	18	16	7	7	15.8	6.38	117745	1	0	0	676.029	2025.06	3	2025.06	0.0026	0	36.85	22	35	0.0076	K	LVDGPPSSAAGNPDEIAK	L			0.39	Quantitation summary for protein	115/114	0.833	3	1.126		116/114	1.011	3	1.043
GSMUA_Achr1P05790_001	Ma04_p25530	Alcohol dehydrogenase class-3	225	45417	12	9	6	4	13.7	7.1	65237	1	1	1	703.384	1404.75	2	1404.75	0.0012	0	51.62	26	35	0.00024	R	LATGVGVMLNDR	K	Oxidation (M)	0.000000030000.0	0.32	Quantitation summary for protein	115/114	1.156	10	1.043	*	116/114	1.229	10	1.069	*
GSMUA_Achr3P03470_001	Ma03_p03270	Putative Probable hydroquinone glucosyltransferase	225	42150	14	10	5	4	11.5	5.42	110711	1	1	1	629.017	1884.03	3	1884.03	-0.002	1	45.71		34	0.00083	R	KAATSGLEEGGAAYK	A			0.57	Quantitation summary for protein	115/114	1.043	12	1.063	*	116/114	0.976	12	1.066
GSMUA_Achr9P02970_001	Ma09_p02950	Putative N-alpha-acetyltransferase 15, NatA auxiliary subunit	224	114705	24	15	12	10	11.7	6.26	104783	1	1	1	597.667	1789.98	3	1789.97	0.0056	0	34.23	28	35	0.013	K	LMQVEDPLLEATK	Y	Oxidation (M)	0.0300000000000.0	0.44	Quantitation summary for protein	115/114	1.032	18	1.049	*	116/114	1.054	18	1.044	*
GSMUA_Achr7P12060_001	Ma07_p11840	glycosyltransferase, putative, expressed	224	114336	12	10	7	5	5.8	6.62	80396	1	1	1	766.427	1530.84	2	1530.84	0.0016	0	80.41		35	3.1e-07	R	ETLVNIEDLSVR	K			0.15	Quantitation summary for protein	115/114	0.902	8	1.078	*	116/114	1.057	8	1.058	*
GSMUA_Achr7P05610_001	Ma07_p05710	Lon protease homolog, mitochondrial	224	127758	11	9	6	4	5.2	5.47	58628	1	1	1	676.389	1350.76	2	1350.76	0.0005	0	52.43	29	34	0.00016	K	ATAFEVISTLR	D			0.11	Quantitation summary for protein	115/114	1.094	9	1.05	*	116/114	1.052	9	1.061	*
GSMUA_Achr6P06770_001	Ma06_p08410	T-complex protein 1 subunit epsilon	224	58659	13	10	7	6	12.4	5.14	77321	1	1	0	501.989	1502.95	3	1502.94	0.0057	1	29.32		27	0.0071	R	KDVNLELIK	V			0.47	Quantitation summary for protein	115/114	0.964	4	1.025		116/114	1.017	3	1.043
GSMUA_Achr5P29380_001	Ma05_p31740	Proliferation-associated protein 2G4	224	57227	12	10	9	7	17.9	8.39	86641	1	1	1	526.646	1576.92	3	1576.91	0.0014	1	44.05	27	34	0.0011	K	NKDVTEAIQK	V			0.56	Quantitation summary for protein	115/114	0.756	10	1.055	*	116/114	1.023	10	1.042
GSMUA_Achr4P16250_001	Ma04_p16060	Fructokinase-1	224	35907	11	8	5	5	18.4	5.06	84874	1	0	0	781.919	1561.82	2	1561.82	0.002	0	60.12	33	34	3.1e-05	K	EAGALLSYDPNLR	L			0.7	Quantitation summary for protein	115/114	---	1	---		116/114	---	1	---
GSMUA_Achr2P21150_001	Ma02_p23020	peptidyl-prolyl cis-trans isomerase, putative, expressed	224	29434	15	10	5	5	16.1	9.33	122309	1	1	1	765.044	2292.11	3	2292.11	0.004	1	52.99		34	0.00014	K	DFMIQGGDFDKGNGTGGK	S	Deamidated (NQ); Oxidation (M)	0.003000000000100000.0	0.71	Quantitation summary for protein	115/114	1.085	12	1.171		116/114	1.235	12	1.292	*
GSMUA_Achr1P19810_001	Ma01_p13040	40S ribosomal protein S20-1	224	15757	14	12	4	3	29.8	9.55	88493	1	1	1	531.622	1591.85	3	1591.84	0.0011	0	50.54	29	35	0.0003	K	LGLEEPQEQLHR	I			0.79	Quantitation summary for protein	115/114	0.992	12	1.29		116/114	0.91	12	1.136	*
GSMUA_Achr5P21270_001	Ma05_p23660	GDSL esterase/lipase At1g28570	223	42772	6	6	4	4	10.3	5.49	83110	1	1	1	775.409	1548.8	2	1548.8	0.0016	0	84.92		34	9.8e-08	R	LGSLGASSGSPPYGR	T			0.35	Quantitation summary for protein	115/114	1.1	6	1.103		116/114	1.175	6	1.094	*
GSMUA_Achr4P17970_001	Ma04_p18550	Putative Menaquinone biosynthesis methyltransferase ubiE	223	44552	19	14	8	7	21.4	8.22	112786	1	1	1	643.047	1926.12	3	1926.11	0.0048	0	30.51	23	31	0.013	R	LLRPGGTIAVTDNSPK	S			0.77	Quantitation summary for protein	115/114	1.055	17	1.028	*	116/114	1.043	18	1.052	*
GSMUA_Achr3P02390_001	Ma03_p02260	Calnexin homolog 1	223	68723	24	20	7	6	11.7	4.71	119664	1	1	1	703.335	2106.98	3	2106.98	0.0022	0	36.3		32	0.0043	K	GFDNESPYSIMFGPDK	C	Oxidation (M)	0.0000000000300000.0	0.39	Quantitation summary for protein	115/114	0.852	5	1.036	*	116/114	1.018	5	1.088
GSMUA_Achr1P10890_001	Ma01_p04610	Putative NADH dehydrogenase [ubiquinone] 1 alpha subcomplex subunit 13	223	17693	8	7	3	3	21	9.69	95817	1	1	1	837.929	1673.84	2	1673.84	0.0026	0	74.3	25	35	1.2e-06	R	AILPMLQAEEDER	F	Oxidation (M)	0.0000300000000.0	1.4	Quantitation summary for protein	115/114	1.114	8	1.075	*	116/114	1.22	8	[1.076]
GSMUA_Achr9P22790_001	Ma09_p23290	D-3-phosphoglycerate dehydrogenase, chloroplastic	222	59608	12	10	7	6	12.8	7.25	109895	1	0	0	622.982	1865.93	3	1865.92	0.001	1	27.73	26	35	0.058	K	VVYTSARDPDDLDTR	I			0.54	Quantitation summary for protein	115/114	1.094	2	1.117		116/114	1.063	2	1.059
GSMUA_Achr4P14320_001	Ma04_p14290	UDP-glucose 6-dehydrogenase	222	50660	13	12	6	5	13.7	7.96	79410	1	1	1	761.377	1520.74	2	1520.74	0.0007	0	54.01	28	32	7.6e-05	K	QVYANWVPEDR	I	Deamidated (NQ)	0.10000000000.0	0.56	Quantitation summary for protein	115/114	0.852	4	1.029	*	116/114	0.843	5	1.137	*
GSMUA_AchrUn_randomP07630_001	Ma03_p14280	Putative RNA-binding protein Nova-1 (Fragment)	222	38190	7	7	4	4	13.6	6.27	94252	1	1	1	828.411	1654.81	2	1654.8	0.0033	0	84.5		33	8.2e-08	K	GGSTISEFQSQSGAR	I			0.52	Quantitation summary for protein	115/114	0.874	6	1.044	*	116/114	0.964	4	1.025
GSMUA_Achr1P17790_001	Ma01_p11070	Putative Oligopeptidase A	222	86045	16	13	12	10	15.6	5.58	94516	1	1	1	553.96	1658.86	3	1658.86	-0.002	0	42.2	28	35	0.002	K	EAVLSGVALEDEQR	K			0.51	Quantitation summary for protein	115/114	1.137	13	1.044	*	116/114	1.168	13	1.073	*
GSMUA_Achr10P01550_001	Ma10_p01790	Sad1 / UNC-like C-terminal domain containing protein, putative, expressed	221	55472	11	9	6	6	12	7.16	56889	1	1	0	670.377	1338.74	2	1338.74	0.0014	0	69.4		35	3.7e-06	R	VDYALASGGAK	V			0.41	Quantitation summary for protein	115/114	0.951	6	1.059		116/114	1.024	6	1.071
GSMUA_Achr7P23550_001	Ma07_p24990	Cytochrome c	221	14227	9	6	4	3	35.7	9.37	104069	1	1	1	593.964	1778.87	3	1778.87	0.0032	0	84.65	32	34	8.7e-08	R	QSGTASGYSYSAANK	N			0.91	Quantitation summary for protein	115/114	1.216	2	1.052		116/114	1.26	2	1.054
GSMUA_Achr4P00030_001	Ma04_p00040	Glycyl-tRNA synthetase 1, mitochondrial	221	66796	17	12	8	6	9.9	5.87	94289	1	1	1	552.953	1655.84	3	1655.84	0.0009	0	42.51	27	34	0.0017	K	MVVEALEAMSEK	E	2 Oxidation (M)	0.300000003000.0	0.4	Quantitation summary for protein	115/114	1.025	7	1.08		116/114	1.261	7	1.088	*
GSMUA_Achr10P12900_001	Ma10_p13090	60S ribosomal protein L10	220	28978	9	6	5	3	17.4	10.34	67119	1	1	0	710.365	1418.71	2	1418.71	0.0024	0	76.01		33	5.3e-07	K	ENVSSEALEAAR	I			0.55	Quantitation summary for protein	115/114	0.766	3	[1.107]		116/114	0.808	3	1.125
GSMUA_Achr10P03870_001	Ma10_p03420	Elongation factor P	220	28125	7	7	3	3	13.7	8.85	75772	1	1	1	745.926	1489.84	2	1489.83	0.0024	0	77.15	31	34	5.1e-07	R	AGSTIQEANIAK	E			0.4	Quantitation summary for protein	115/114	1.053	7	1.038	*	116/114	1.23	7	1.025	*
GSMUA_Achr7P12170_001	Ma07_p12000	Putative Protein disulfide-isomerase A6	220	52657	12	9	7	6	15.1	5.32	96549	1	1	1	842.007	1682	2	1682	0.0029	0	48.6	25	31	0.00018	K	GNLPLQNTPTIVK	I			0.44	Quantitation summary for protein	115/114	1.051	9	[1.111]		116/114	1.12	9	1.048	*
GSMUA_Achr5P23380_001	Ma05_p25760	Beta-D-xylosidase 4	220	89838	15	13	7	5	8	6.38	104715	1	1	1	597.009	1788	3	1788	0.0044	1	51.47	28	34	0.0002	R	GLQEADEPEKLK	V			0.24	Quantitation summary for protein	115/114	0.904	10	1.025	*	116/114	0.748	10	1.031	*
GSMUA_Achr1P05580_001	Ma04_p25350	Uncharacterized protein At5g10860, mitochondrial	220	35320	15	12	6	6	21.1	9.96	90159	1	1	1	403.465	1609.83	4	1609.83	0.0021	1	35.41	28	35	0.011	R	AVVNEHREELDR	L			1.05	Quantitation summary for protein	115/114	1.079	14	1.051	*	116/114	1.201	14	1.046	*
GSMUA_Achr10P30380_001	Ma10_p30330	Phospho-2-dehydro-3-deoxyheptonate aldolase 1, chloroplastic	219	44451	10	10	4	4	11.1	8.2	68268	1	0	0	476.929	1427.77	3	1427.76	0.0008	0	57	25	34	5.7e-05	R	QLDGAHVEFLR	G			0.43	Quantitation summary for protein	115/114	---	1	---		116/114	---	1	---
GSMUA_Achr2P08100_001	Ma02_p10010	Patellin-3	219	50321	14	11	5	5	10.1	5.27	49995	1	1	1	645.861	1289.71	2	1289.71	0.0004	0	66.56	25	34	6.6e-06	K	AIVVDDDGAK	T			0.37	Quantitation summary for protein	115/114	1.047	2	1.165		116/114	0.912	2	1.153
GSMUA_Achr7P23600_001	Ma07_p25030	Putative Leucyl-tRNA synthetase, cytoplasmic	218	121756	9	7	6	5	7	6.42	110932	1	1	1	631.351	1891.03	3	1891.03	0.0023	0	41.27	25	35	0.0028	R	ASGEGVQPQDYVLIK	M			0.14	Quantitation summary for protein	115/114	0.9	7	1.073	*	116/114	1.016	7	1.089
GSMUA_Achr6P14970_001	Ma06_p16490	Putative Uncharacterized protein C3orf32	218	52023	9	8	5	4	13.4	6.43	110804	1	1	1	629.995	1886.96	3	1886.96	0.0027	0	78.88		35	4.2e-07	K	VSATSAAASVPDEVFHR	A			0.36	Quantitation summary for protein	115/114	0.967	9	1.074		116/114	0.919	9	1.085	*
GSMUA_Achr2P17190_001	Ma02_p18930	30S ribosomal protein S9, chloroplastic (Fragment)	218	26642	9	8	4	3	17.6	10.81	111142	1	1	1	633.689	1898.05	3	1898.05	0.0012	0	78.27		34	4.3e-07	K	AQGGGLSGQAQAISLGIAR	A			0.42	Quantitation summary for protein	115/114	0.98	8	[1.102]		116/114	1.11	8	1.085	*
GSMUA_Achr9P27320_001	Ma09_p27930	Putative Activator of 90 kDa heat shock protein ATPase homolog 1	217	39561	11	7	6	4	21.3	6.2	109789	1	1	1	622.015	1863.02	3	1863.02	-0.0003	0	28.5	31	34	0.044	R	LTFDEPEQGVTIVK	L			0.38	Quantitation summary for protein	115/114	0.955	9	1.043	*	116/114	0.879	9	1.051	*
GSMUA_Achr9P07120_001	Ma09_p06850	ATP synthase subunit gamma, mitochondrial	217	38747	14	11	5	4	13.6	9.19	100348	1	1	1	862.462	1722.91	2	1722.91	0.0038	0	70.16	29	35	3.5e-06	K	NSIEMNITELQK	N	Oxidation (M)	0.000030000000.0	0.51	Quantitation summary for protein	115/114	0.973	11	1.153		116/114	0.721	11	[1.762]
GSMUA_Achr8P29640_001	Ma08_p30060	expressed protein	217	72437	6	6	2	2	3.8	8.71	72895	1	1	1	733.359	1464.7	2	1464.7	0.0018	0	44.64	23	32	0.00056	R	EAFYTEVYSGR	Q			0.09	Quantitation summary for protein	115/114	0.611	6	1.176	*	116/114	1.023	6	1.057
GSMUA_Achr8P08430_001	Ma08_p08160	Putative Carotenoid isomerase, chloroplastic	217	61537	9	9	6	6	9.8	6.36	56221	1	1	1	667.354	1332.69	2	1332.69	0.0017	0	67.93	33	34	4.2e-06	R	GDWGVVSTAAAR	Y			0.37	Quantitation summary for protein	115/114	0.92	9	1.065	*	116/114	1.073	9	1.061	*
GSMUA_Achr7P23900_001	Ma07_p25330	Mitochondrial outer membrane protein porin	217	32228	17	13	5	5	9.1	7.01	87159	1	0	0	527.651	1579.93	3	1579.93	0.0007	1	44.28		32	0.00065	M	GPGLYSEIGKK	A			0.8	Quantitation summary for protein	115/114	0.975	5	1.158		116/114	0.996	5	1.224
GSMUA_Achr1P05860_001	Ma04_p25580	ELMO/CED-12 family protein, putative, expressed	217	45288	15	12	7	7	15.1	5.21	74464	1	1	1	740.409	1478.8	2	1478.8	0.0051	0	100.92		35	2.7e-09	K	VFDQALEGGGAK	N			0.76	Quantitation summary for protein	115/114	0.814	12	1.035	*	116/114	0.785	12	[1.074]
GSMUA_Achr1P00810_001	Ma04_p20840	40S ribosomal protein S17	217	18107	14	13	4	4	23.4	9.93	99289	1	1	1	571.304	1710.89	3	1710.89	0.0044	1	45.7	24	35	0.00098	R	RMDFVPDESAIK	V	Oxidation (M)	0.030000000000.0	1.35	Quantitation summary for protein	115/114	0.916	13	[1.091]		116/114	0.944	13	1.085	*
GSMUA_AchrUn_randomP10040_001	Ma01_p21100	50S ribosomal protein L27, chloroplastic	217	18661	10	7	4	2	30.6	10.2	101668	1	1	1	582.002	1742.98	3	1742.98	0.0037	0	50.75		33	0.0002	K	IYGDQVAQPGAIIVR	Q			1.3	Quantitation summary for protein	115/114	0.789	8	[1.099]		116/114	0.76	8	[1.086]
GSMUA_Achr1P08200_001	Ma01_p03510	UPF0172 protein At5g55940	217	15173	7	7	2	2	16.8	5.93	71850	1	1	1	486.26	1455.76	3	1455.76	0.0027	0	48.09		34	0.00047	R	HDDVELGNAAK	K			0.5	Quantitation summary for protein	115/114	0.891	7	1.125	*	116/114	1.222	7	1.055	*
GSMUA_Achr11P06740_001	Ma11_p06430	Putative ATP phosphoribosyltransferase	216	45886	12	11	2	2	4.6	6.49	63361	1	1	1	463.939	1388.8	3	1388.79	0.0019	0	46.92	31	34	0.00058	R	AIGVVTVVANMR	G	Oxidation (M)	0.000000000030.0	0.23	Quantitation summary for protein	115/114	1.116	10	1.024	*	116/114	1.019	11	1.063
GSMUA_Achr10P02880_001	Ma10_p02840	Putative Splicing factor 3B subunit 1	216	91430	19	8	10	5	13.6	5.17	118870	1	1	1	518.022	2068.06	4	2068.06	0.0054	1	29.72		35	0.041	R	GSEGEDDSGFKKPQR	I			0.37	Quantitation summary for protein	115/114	0.827	12	1.076	*	116/114	0.908	11	1.049	*
GSMUA_Achr9P06420_001	Ma09_p06240	Phosphoenolpyruvate carboxylase, housekeeping isozyme	216	118906	20	14	11	7	10	6.3	70929	1	0	0	484.273	1449.8	3	1449.8	0.0015	0	44.77	34	35	0.0011	K	DLLEGDPYLK	Q			0.24	Quantitation summary for protein	115/114	---	0	---		116/114	---	0	---
GSMUA_Achr8P31760_001	Ma08_p32070	Hypothetical protein	216	27338	6	5	2	1	9.4	4.7	103249	1	1	1	590.299	1767.88	3	1767.87	0.0025	0	63.51	30	34	1.3e-05	K	TGDVQTTGEASSEAK	T			0.12	Quantitation summary for protein	115/114	0.836	5	1.189		116/114	1.034	5	1.123
GSMUA_Achr6P36260_001	Ma06_p38160	Putative Aspartic proteinase nepenthesin-2	216	61664	8	8	4	4	6.9	8.56	96943	1	1	1	844.426	1686.84	2	1686.83	0.0033	0	75.86		34	7.3e-07	K	QQETYSVVYDVGR	L			0.3	Quantitation summary for protein	115/114	0.914	7	1.041	*	116/114	0.85	8	1.104	*
GSMUA_Achr4P33330_001	Ma04_p39810	Auxin-repressed 12.5 kDa protein	216	14260	9	9	3	3	33.3	9.85	123462	1	1	1	806.078	2415.21	3	2415.21	0.0039	0	82.58		35	2.1e-07	R	SLSMPQTPTTPTTPTASSPTPR	Q	Oxidation (M)	0.0003000000000000000000.0	0.91	Quantitation summary for protein	115/114	1.75	7	1.238	*	116/114	0.909	7	1.169
GSMUA_Achr1P01270_001	Ma04_p20470	Probable aquaporin TIP1-1	216	26424	3	3	1	1	6.4	5.55	113350	1	1	1	647.362	1939.06	3	1939.06	0.0011	0	87.94	28	35	5.3e-08	R	IAVGTQEEATHPGTLK	A			0.13	Quantitation summary for protein	115/114	0.799	3	1.089	*	116/114	1.04	3	1.04
GSMUA_Achr1P11330_001	Ma01_p04960	Nascent polypeptide-associated complex subunit alpha-like protein	216	24936	9	9	2	2	13.5	4.39	104712	1	1	1	596.98	1787.92	3	1787.92	0.0007	0	52.61	29	35	0.0002	K	SPTSDSYVIFGEAK	I			0.46	Quantitation summary for protein	115/114	1.147	3	1.038	*	116/114	1.062	3	1.075
GSMUA_Achr11P04400_001	Ma11_p04100	MSP domain containing protein, expressed	215	29565	9	7	5	4	15.5	6.45	74822	1	0	1	494.928	1481.76	3	1481.76	0.0011	0	40.27	31	34	0.0026	R	AYAENIQQEK	S	Deamidated (NQ)	0.0000100000.0	0.71	Quantitation summary for protein	115/114	0.983	5	1.065		116/114	0.809	5	1.059	*
GSMUA_Achr8P30960_001	Ma08_p31400	ADP-ribosylation factor-like protein 8B	215	23092	12	10	4	3	21.2	8.64	113078	1	1	0	645.688	1934.04	3	1934.04	0.0022	0	89.27	30	35	4.6e-08	K	QEMELSLIGLQNAGK	T	Oxidation (M)	0.003000000000000.0	0.72	Quantitation summary for protein	115/114	1.02	3	1.06		116/114	1.021	3	1.111
GSMUA_Achr7P16120_001	Ma07_p16280	co-chaperone GrpE protein, putative, expressed	215	39328	7	7	3	3	9.3	4.6	75752	1	1	1	745.909	1489.8	2	1489.8	0.0007	0	51.5	28	35	0.00025	K	INSSYQSIYK	Q			0.27	Quantitation summary for protein	115/114	0.928	5	1.117		116/114	1.03	5	1.063
GSMUA_Achr6P23190_001	Ma06_p25980	Soluble starch synthase 2-1, chloroplastic/amyloplastic	215	87576	17	8	9	4	11.1	4.84	105614	1	1	1	600.27	1797.79	3	1797.79	-0.0019	0	25.82		28	0.02	R	GMMQDLSWDNAAQR	Y	2 Oxidation (M)	0.03300000000000.0	0.29	Quantitation summary for protein	115/114	2.296	10	1.103	*	116/114	1.805	10	1.097	*
GSMUA_Achr5P12310_001	Ma05_p12090	Tubulin beta-1 chain	215	40735	16	9	5	4	15.8	4.64	98952	1	0	0	569.967	1706.88	3	1706.88	0.0051	0	51.62		34	0.00021	K	EVDEQMIAVQNK	N	Oxidation (M)	0.000003000000.0	0.37	Quantitation summary for protein	115/114	0.394	2	1.151		116/114	0.774	2	1.113
GSMUA_Achr3P01940_001	Ma03_p01840	Probable peroxisomal (S)-2-hydroxy-acid oxidase 2	215	42564	13	11	9	8	21.4	8.31	83697	1	1	1	777.461	1552.91	2	1552.91	0.0018	0	81.34	27	32	1.4e-07	K	AVSGAVPVLLDGGVR	R			0.82	Quantitation summary for protein	115/114	0.881	9	1.089	*	116/114	1.031	9	1.029	*
GSMUA_Achr2P21590_001	Ma02_p23450	3-ketoacyl-CoA synthase 6	215	46525	7	7	3	3	8.3	9.23	89023	1	1	1	533.613	1597.82	3	1597.82	-0.002	0	76.42		35	7.2e-07	K	NLELSAEHVEASR	M			0.23	Quantitation summary for protein	115/114	0.689	2	1.051		116/114	0.702	2	1.157
GSMUA_Achr2P12530_001	Ma02_p14370	Putative Probable FKBP-type peptidyl-prolyl cis-trans isomerase 1, chloroplastic	215	30150	21	12	6	5	24	9.59	108989	1	1	1	617.671	1849.99	3	1849.99	-0.0004	0	29.49		35	0.042	K	VPETEYTTLPNGLK	Y	Deamidated (NQ)	0.00000000001000.0	0.87	Quantitation summary for protein	115/114	1.214	15	1.189	*	116/114	0.927	15	1.109	*
GSMUA_Achr1P11560_001	Ma01_p05170	Nucleoside diphosphate kinase IV, chloroplastic/mitochondrial	215	28197	13	11	7	5	21.9	9.24	92431	1	1	0	544.996	1631.97	3	1631.96	0.0055	0	27.04		31	0.03	R	TFIAIKPDGVQR	G			0.75	Quantitation summary for protein	115/114	1.223	5	1.102	*	116/114	1.291	5	1.118	*
GSMUA_Achr11P01260_001	Ma11_p01170	Geranylgeranyl pyrophosphate synthase-related protein, chloroplastic	214	31018	9	8	3	3	12.4	5.68	92520	1	1	1	545.65	1633.93	3	1633.93	0.0016	0	66.17		34	7.1e-06	R	TPSPDLVSHVAVLR	V			0.5	Quantitation summary for protein	115/114	0.79	8	1.077	*	116/114	0.856	8	1.065	*
GSMUA_Achr8P02650_001	Ma08_p02460	Diaminopimelate epimerase, chloroplastic	214	43326	6	6	3	3	7.9	5.61	76112	1	1	1	498.613	1492.82	3	1492.81	0.0046	1	48.17	29	35	0.00052	K	KSPDVEFLDR	R			0.25	Quantitation summary for protein	115/114	0.716	6	[1.088]		116/114	0.828	6	1.084	*
GSMUA_Achr4P14900_001	Ma04_p14870	Hypothetical protein	214	32366	18	12	4	2	10.9	9.1	78267	1	1	1	504.959	1511.86	3	1511.86	0.0012	0	31.8	28	34	0.018	K	EAVNVSLHNLK	T	Deamidated (NQ)	0.00000000100.0	0.48	Quantitation summary for protein	115/114	1.133	3	1.062		116/114	1.167	3	1.073
GSMUA_Achr4P10820_001	Ma04_p10800	UDP-glucose 6-dehydrogenase	214	89205	11	9	4	3	5.5	5.34	79410	1	0	1	761.377	1520.74	2	1520.74	0.0007	0	54.01	28	32	7.6e-05	K	EVYANWVPEDR	I			0.24	Quantitation summary for protein	115/114	0.95	4	1.149		116/114	1.015	4	[1.078]
GSMUA_AchrUn_randomP12100_001	Ma10_p03440	expressed protein	213	22785	6	6	1	1	6.7	9.21	70527	1	1	1	483.256	1446.75	3	1446.74	0.0021	0	48.95	26	34	0.00033	R	SSQDAVLIEDAR	E			0.32	Quantitation summary for protein	115/114	0.987	6	1.122		116/114	0.874	6	1.1	*
GSMUA_AchrUn_randomP10820_001	Ma09_p20310	Putative Cytochrome P450 97B2	213	77132	14	11	5	5	7.1	6.08	94106	1	1	1	552.01	1653.01	3	1653.01	0.0024	0	31.82		28	0.005	R	TRPPIIPTLETK	V			0.28	Quantitation summary for protein	115/114	0.63	12	1.046	*	116/114	1.072	12	1.071	*
GSMUA_Achr9P07090_001	Ma09_p06830	Hypothetical protein	213	24981	7	6	2	1	8	4.72	85919	1	1	1	786.397	1570.78	2	1570.77	0.005	0	78.24	31	34	3.8e-07	R	ESFTGFGEVVEAR	V			0.29	Quantitation summary for protein	115/114	0.989	6	1.078		116/114	0.925	6	1.074	*
GSMUA_Achr8P11740_001	Ma08_p11500	Aldehyde dehydrogenase family 3 member F1	213	57036	18	12	8	5	11.4	5.88	81469	1	1	1	513.3	1536.88	3	1536.88	0.0026	1	53.37		33	0.00012	K	KIEDSIEFIR	A			0.48	Quantitation summary for protein	115/114	0.708	11	1.061	*	116/114	0.804	11	1.066	*
GSMUA_Achr6P06810_001	Ma06_p08450	Predicted protein	213	29110	14	10	5	5	23.9	9.9	122811	1	1	1	779.736	2336.19	3	2336.18	0.0022	0	67.97	26	35	5.7e-06	K	LTSLGSLTDEEPESQSEVK	S			0.92	Quantitation summary for protein	115/114	0.706	12	1.06	*	116/114	0.738	13	[1.239]
GSMUA_Achr1P04850_001	Ma04_p24620	Hypothetical protein	213	27443	11	11	2	2	10.4	10.91	81839	1	1	1	513.95	1538.83	3	1538.83	0.0006	0	57.69		35	6e-05	K	AIQVGTLHGNTGAR	R	Deamidated (NQ)	0.00000000010000.0	0.41	Quantitation summary for protein	115/114	0.451	11	1.25	*	116/114	0.763	11	1.094	*
GSMUA_Achr4P08320_001	Ma04_p08350	Whole genome shotgun sequence of line PN40024, scaffold_28.assembly12x (Fragment)	213	26550	12	8	4	4	14.5	9.35	103587	1	1	1	591.284	1770.83	3	1770.83	0.001	0	34.99		31	0.0049	R	DGWVSNPSESYDK	W			0.81	Quantitation summary for protein	115/114	1.265	12	1.07	*	116/114	0.729	12	1.217	*
GSMUA_Achr9P00850_001	Ma09_p00830	Putative uncharacterized protein	212	36374	6	6	2	2	6.4	6.06	63212	1	1	1	694.88	1387.74	2	1387.74	0.0016	0	71.41		34	1.9e-06	K	ALLDGLEEASAR	V			0.19	Quantitation summary for protein	115/114	0.855	6	1.059	*	116/114	0.95	6	1.054
GSMUA_Achr7P24810_001	Ma07_p26200	expressed protein	212	67127	9	9	4	4	6.5	9.64	99635	1	1	1	572.639	1714.9	3	1714.89	0.0019	0	60.74	27	35	2.8e-05	R	IAVLYGGGHMPDLGR	R	Oxidation (M)	0.000000000300000.0	0.21	Quantitation summary for protein	115/114	0.908	9	[1.072]		116/114	0.944	9	1.062	*
GSMUA_Achr11P09880_001	Ma06_p00220	Putative Translation initiation factor IF-3	212	34744	12	10	4	4	16.3	9.91	102812	1	1	1	881.425	1760.84	2	1760.83	0.0022	0	83.06	25	32	9.2e-08	R	AAADPDYDPALDLDR	I			0.58	Quantitation summary for protein	115/114	0.885	8	1.08	*	116/114	1.013	9	1.078
GSMUA_Achr2P08810_001	Ma02_p10690	Minor allergen Alt a 7	212	25688	11	8	4	4	21.3	8.76	90617	1	1	1	807.885	1613.76	2	1613.76	-0.0001	0	62.77	24	31	6.8e-06	R	GGSPYGAGTFAGDGTR	K			0.84	Quantitation summary for protein	115/114	---	1	---		116/114	---	1	---
GSMUA_Achr1P21700_001	Ma01_p15060	29 kDa ribonucleoprotein A, chloroplastic	212	24100	11	11	2	2	9.7	5.15	56330	1	1	1	667.881	1333.75	2	1333.74	0.0032	0	38.49		35	0.0047	R	TVSNLEAANK	V			0.3	Quantitation summary for protein	115/114	0.74	11	1.034	*	116/114	1.038	11	1.046	*
GSMUA_Achr1P11720_001	Ma01_p05310	Lycopene epsilon cyclase, chloroplastic	212	54130	11	9	3	3	6.9	5.82	58740	1	1	1	676.879	1351.74	2	1351.74	0.0019	0	52.72		34	0.00016	R	NAMPFDLLK	R	Oxidation (M)	0.003000000.0	0.19	Quantitation summary for protein	115/114	0.994	9	1.096		116/114	0.973	9	1.058
GSMUA_Achr8P33250_001	Ma08_p33580	ABC transporter C family member 2	211	151227	17	11	9	6	6.1	6.45	62865	1	1	1	693.351	1384.69	2	1384.69	0.001	0	50.52		32	0.00016	R	LQQSGYAFGDR	S			0.14	Quantitation summary for protein	115/114	1.145	4	1.03	*	116/114	0.875	4	1.029	*
GSMUA_Achr6P01570_001	Ma06_p03280	40S ribosomal protein S13	211	20019	16	13	8	7	38.8	10.39	95456	1	1	1	557.359	1669.05	3	1669.05	0.0054	1	40.9		24	0.00021	K	KGLTPSQIGVILR	D			1.97	Quantitation summary for protein	115/114	0.901	14	1.097	*	116/114	0.965	14	1.121
GSMUA_Achr5P08050_001	Ma05_p07810	Protein BONZAI 3	211	70050	18	12	9	5	14.1	5.6	97605	1	1	1	565.953	1694.84	3	1694.84	-0.0006	1	32.08		33	0.015	K	EMEILDADNGKR	L	Deamidated (NQ); Oxidation (M)	0.030000001000.0	0.44	Quantitation summary for protein	115/114	1.109	15	1.035	*	116/114	1.08	15	1.058	*
GSMUA_Achr1P00370_001	Ma04_p21270	Aquaporin PIP1-1	211	21348	5	4	2	2	15.3	9.55	119654	1	0	1	702.353	2104.04	3	2104.03	0.0067	0	88.31		35	5.2e-08	K	GVYQSNGGGANVVASGYSK	G	2 Deamidated (NQ)	0.0001010000000000000.0	0.8	Quantitation summary for protein	115/114	0.973	5	1.072		116/114	1.757	5	1.09	*
GSMUA_Achr1P19260_001	Ma01_p12510	Putative RNA-binding protein Musashi homolog 1	211	39017	16	13	6	6	18.6	8.99	104050	1	1	1	593.658	1777.95	3	1777.95	0.0018	0	31.3	25	35	0.025	K	GNMIDLAGSQVEIK	K	Oxidation (M)	0.00300000000000.0	0.63	Quantitation summary for protein	115/114	0.863	10	[1.086]		116/114	0.902	10	1.069	*
GSMUA_Achr10P17030_001	Ma10_p17070	expressed protein	210	115571	15	11	8	7	9.7	5.92	121805	1	1	1	749.345	2245.01	3	2245.01	0.0021	0	69.19		31	1.7e-06	R	STDESQNEEESEFIDAK	D			0.25	Quantitation summary for protein	115/114	0.795	12	1.08	*	116/114	0.867	12	1.116	*
GSMUA_Achr9P02440_001	Ma09_p02370	60S ribosomal protein L5	210	42227	13	10	6	5	17.5	9.12	115570	1	1	1	658.007	1971	3	1971	0.0021	1	65.44		35	1e-05	R	NVGPDDMEDLYKK	V	Oxidation (M)	0.0000003000000.0	0.57	Quantitation summary for protein	115/114	0.627	6	1.126	*	116/114	0.786	6	1.12	*
GSMUA_Achr8P21970_001	Ma08_p22710	DVR, putative, expressed	210	49451	13	10	6	5	14.7	8.29	101792	1	1	1	582.686	1745.04	3	1745.03	0.0026	0	37.83		31	0.0024	K	ALTPLEQGQLLFK	L			0.57	Quantitation summary for protein	115/114	0.933	12	1.052	*	116/114	1.15	12	1.109	*
GSMUA_Achr7P20870_001	Ma07_p22390	Putative COBW domain-containing protein 1	210	53686	18	12	7	5	12.3	5.94	66927	1	1	1	473.289	1416.84	3	1416.84	0.0011	0	25.69	28	31	0.041	K	LDGVVTLVDAK	H			0.43	Quantitation summary for protein	115/114	0.846	16	1.064	*	116/114	0.942	16	1.04	*
GSMUA_Achr6P06690_001	Ma06_p08310	Elongation factor Tu, chloroplastic	210	36523	27	14	4	3	13.1	8.76	112849	1	0	0	643.669	1927.99	3	1927.98	0.0078	1	43.73	24	35	0.0015	R	VTSIMNDKDEEAK	M	Deamidated (NQ); Oxidation (M)	0.0000310000000.0	0.54	Quantitation summary for protein	115/114	0.913	3	1.08		116/114	0.868	4	1.157
GSMUA_Achr10P29050_001	Ma10_p29060	Dynamin-related protein 3A	209	94223	14	14	6	6	6.6	6.47	92501	1	1	1	545.625	1633.85	3	1633.85	0.0028	1	36.18	27	35	0.0078	R	EIQAETDREAGK	N			0.27	Quantitation summary for protein	115/114	0.996	10	[1.068]		116/114	0.955	10	[1.136]
GSMUA_Achr3P16100_001	Ma03_p17470	Chloride channel protein CLC-b	209	84001	5	5	2	2	3.3	9.02	91935	1	1	1	543.332	1626.97	3	1626.97	0.0066	0	57.36	25	30	2.2e-05	R	NLTVGELAAAKPR	I			0.12	Quantitation summary for protein	115/114	1.081	5	1.061	*	116/114	0.871	5	1.043	*
GSMUA_Achr3P16380_001	Ma03_p16660	expressed protein	209	67255	14	9	9	6	15	5.74	96281	1	1	1	560.649	1678.92	3	1678.92	0.0002	0	54.53		35	0.00011	K	QQLLSQHDVLQAR	I			0.4	Quantitation summary for protein	115/114	1.03	10	1.037	*	116/114	1.018	10	1.029
GSMUA_Achr3P04020_001	Ma03_p03840	Putative Aspartic proteinase nepenthesin-2	209	44957	6	5	3	3	9.1	5.83	91592	1	1	1	812.41	1622.81	2	1622.8	0.0028	0	87.51	32	34	5e-08	K	LGEPGDASNTVYTR	M			0.24	Quantitation summary for protein	115/114	0.783	6	1.075	*	116/114	0.506	6	1.091	*
GSMUA_Achr2P06900_001	Ma02_p08820	magnesium-chelatase, putative, expressed	209	40884	12	10	5	4	15.4	9.62	96967	1	1	1	563.304	1686.89	3	1686.89	0.0062	0	37.71	23	35	0.006	K	LGTFSMSQLGQSK	S	Oxidation (M)	0.0000030000000.0	0.37	Quantitation summary for protein	115/114	0.904	10	1.037	*	116/114	1.012	11	[1.047]
GSMUA_Achr1P23310_001	Ma01_p16770	NADH dehydrogenase [ubiquinone] flavoprotein 1, mitochondrial	209	43365	10	10	5	5	12.7	6.23	109790	1	0	0	622.02	1863.04	3	1863.04	0.0001	0	92.99	28	34	1.5e-08	K	AVQSGLGTAAVIVMDK	S	Oxidation (M)	0.0000000000000300.0	0.44	Quantitation summary for protein	115/114	---	1	---		116/114	---	1	---
GSMUA_Achr11P12120_001	Ma11_p10270	Chloroplast processing peptidase	208	19319	15	15	2	2	17.3	5.21	118844	1	1	1	689.38	2065.12	3	2065.11	0.0076	0	41.5	32	35	0.0027	R	IGSTVLGEGGEDMKPK	N	Oxidation (M)	0.0000000000003000.0	0.38	Quantitation summary for protein	115/114	0.856	15	1.034	*	116/114	0.784	15	1.02	*
GSMUA_Achr8P08720_001	Ma08_p08470	Putative Cell division protease ftsH homolog 4	208	62416	9	7	6	5	12	5.42	101150	1	1	1	579.312	1734.91	3	1734.91	0.0035	1	61.24	28	35	2.8e-05	K	AKNEGSVSGNLESR	S			0.29	Quantitation summary for protein	115/114	0.813	7	1.07	*	116/114	0.925	7	[1.056]
GSMUA_AchrUn_randomP00760_001	Ma02_p02420	Probable receptor-like protein kinase At2g47060	208	45109	10	9	4	4	12.1	7.68	110983	1	0	0	632.31	1893.91	3	1893.9	0.0071	0	43.14	23	33	0.001	K	IADFNLSNQAPDMAAR	L	Deamidated (NQ); Oxidation (M)	0.0000100000003000.0	0.42	Quantitation summary for protein	115/114	---	1	---		116/114	---	1	---
GSMUA_Achr10P20030_001	Ma10_p20030	ABC transporter G family member 7	207	78708	18	13	7	5	7.9	8.86	78594	1	1	1	505.966	1514.87	3	1514.87	0.0048	1	34.15		33	0.0082	K	DKYVSSILFR	L			0.39	Quantitation summary for protein	115/114	0.904	15	1.05	*	116/114	1.09	16	1.077	*
GSMUA_AchrUn_randomP14260_001	Ma05_p17580	Putative Lysosomal alpha-mannosidase	207	120681	15	13	9	7	8.5	5.69	109086	1	0	1	618.315	1851.92	3	1851.92	-0.0011	1	36.74		34	0.0064	R	TFYTDSNGRDFLK	R	Deamidated (NQ)	0.0000001000000.0	0.21	Quantitation summary for protein	115/114	0.95	12	1.029	*	116/114	0.921	13	1.052	*
GSMUA_Achr2P08390_001	Ma02_p10250	ATP-dependent Clp protease proteolytic subunit-related protein 1, chloroplastic	207	48193	7	7	4	4	11.3	9.32	77087	1	1	1	751.875	1501.74	2	1501.73	0.0032	0	54.99		32	6.3e-05	R	NYDEMLAQSK	A	Oxidation (M)	0.0000300000.0	0.39	Quantitation summary for protein	115/114	1.012	7	1.084		116/114	1.05	7	1.053	*
GSMUA_Achr9P07690_001	Ma09_p07380	Anthranilate synthase component I-1, chloroplastic	206	72125	10	10	5	5	9.2	8.2	109024	1	1	1	617.959	1850.85	3	1850.85	0.0032	0	45.94		31	0.00033	R	MTEETVEDPMQIPR	R	2 Oxidation (M)	0.30000000030000.0	0.25	Quantitation summary for protein	115/114	1.002	10	1.055		116/114	1	10	[1.036]
GSMUA_Achr8P05440_001	Ma08_p05290	M16 domain containing zinc peptidase, putative, expressed	206	121194	13	11	9	8	8.1	5.65	74443	1	1	1	493.935	1478.78	3	1478.78	0.0021	1	40.31	26	35	0.0031	R	VSSEDLEKER	G			0.24	Quantitation summary for protein	115/114	1.048	12	[1.069]		116/114	1.041	12	1.058	*
GSMUA_Achr7P19810_001	Ma07_p21330	Sucrose synthase 1	206	99519	27	18	7	6	7.6	5.66	78365	1	0	1	505.293	1512.86	3	1512.85	0.0012	0	34.45		34	0.0094	R	VVHGINVFDPK	F	Deamidated (NQ)	0.00000100000.0	0.34	Quantitation summary for protein	115/114	1.252	10	1.072	*	116/114	1.193	10	1.054	*
GSMUA_Achr6P27510_001	Ma06_p29280	Uncharacterized protein At5g63510, mitochondrial	206	28509	9	7	1	1	5.2	8.3	78350	1	1	1	757.421	1512.83	2	1512.83	0.0008	0	32.4		34	0.018	K	SPTGLPAETLVER	Y			0.25	Quantitation summary for protein	115/114	1.068	7	1.042	*	116/114	1.206	7	[1.153]
GSMUA_Achr4P20470_001	Ma04_p27090	Putative UPF0133 protein Synpcc7942_0464	206	23980	14	9	3	2	12	8.7	94679	1	0	0	554.659	1660.96	3	1660.95	0.0025	1	29.59	25	33	0.027	K	KAQMVVQVEAVR	V	Oxidation (M)	0.000300000000.0	0.92	Quantitation summary for protein	115/114	0.929	6	1.044	*	116/114	1.078	6	1.067	*
GSMUA_Achr4P09600_001	Ma04_p09570	Biotin carboxylase 1, chloroplastic	206	62343	17	12	10	8	18.1	8.01	103115	1	1	1	589.333	1764.98	3	1764.97	0.0016	0	67.93	28	35	5.6e-06	K	LLEEAPSPALSPELR	K			0.59	Quantitation summary for protein	115/114	1.019	9	1.06		116/114	0.979	9	1.058
GSMUA_Achr3P18670_001	Ma03_p19480	Dihydrolipoyllysine-residue succinyltransferase component of 2-oxoglutarate dehydrogenase complex 2, mitochondrial	206	53617	13	9	7	6	15.5	9.18	122974	1	1	1	783.085	2346.23	3	2346.23	0.0032	0	50.69	31	35	0.00032	K	DAQPPSPPTQTPPPTTAVEK	I			0.43	Quantitation summary for protein	115/114	0.83	4	1.128		116/114	1.587	4	[1.135]
GSMUA_Achr10P04300_001	Ma10_p04140	late embryogenesis abundant protein, putative, expressed	205	23017	12	10	3	3	16.6	4.85	99278	1	1	1	571.291	1710.85	3	1710.85	0.0019	0	42.25		34	0.0015	K	GNIDVDTPFGNMK	L	Oxidation (M)	0.0000000000030.0	0.72	Quantitation summary for protein	115/114	1.095	11	1.06	*	116/114	0.878	11	1.045	*
GSMUA_Achr9P10310_001	Ma09_p09900	Photosystem I reaction center subunit psaK, chloroplastic	205	14116	27	19	3	3	15.5	10.2	58369	1	1	1	450.598	1348.77	3	1348.77	0.0021	1	49.6	29	34	0.00031	R	FGLAPSANRK	A	Deamidated (NQ)	0.0000000100.0	2.67	Quantitation summary for protein	115/114	0.784	23	[1.249]		116/114	0.678	23	1.361	*
GSMUA_Achr8P15020_001	Ma08_p15350	Hypothetical protein	205	27096	23	14	6	5	19.5	9.51	60254	1	1	1	682.397	1362.78	2	1362.78	0.0014	0	55.73	26	34	7.8e-05	K	LGDVMGILNK	R	Oxidation (M)	0.0000300000.0	1.01	Quantitation summary for protein	115/114	0.854	15	1.095	*	116/114	1.128	15	1.093	*
GSMUA_Achr2P18340_001	Ma02_p20170	GTP-binding protein YPTM2	205	24760	20	12	8	5	37.6	5.51	120353	1	1	1	716.694	2147.06	3	2147.06	0.0025	0	26.43		35	0.075	R	MASQPAMNSSRPPTVQIR	G	Deamidated (NQ); 2 Oxidation (M)	0.300000310000000000.0	1.14	Quantitation summary for protein	115/114	0.92	2	1.027		116/114	0.989	2	1.186
GSMUA_Achr10P08470_001	Ma10_p09500	Probable glutathione S-transferase parA	204	29530	18	14	6	5	20.6	5.93	98275	1	1	1	567.618	1699.83	3	1699.83	0.0027	1	29.56	22	34	0.028	K	GVEYEYREENLR	D			0.9	Quantitation summary for protein	115/114	1.088	2	1.517		116/114	1.658	2	1.159
GSMUA_Achr9P07140_001	Ma09_p06880	Putative X8 domain containing protein, expressed	204	19727	6	5	1	1	5.4	4.6	58627	1	1	1	676.388	1350.76	2	1350.76	0.0017	0	70.19		34	2.7e-06	R	SDLSTTALQK	T			0.37	Quantitation summary for protein	115/114	0.972	5	1.03		116/114	1.031	5	1.04
GSMUA_Achr8P30620_001	Ma08_p31080	Putative copper-transporting ATPase PAA1	204	89626	8	7	4	4	5.5	5.26	103208	1	1	1	589.969	1766.89	3	1766.89	0.0009	0	64.32		35	1.3e-05	R	MVEEAQAHQAPIQR	L	Oxidation (M)	0.30000000000000.0	0.15	Quantitation summary for protein	115/114	0.704	7	1.026	*	116/114	1.146	7	1.141	*
GSMUA_Achr7P09800_001	Ma07_p09630	Putative Heat shock 70 kDa protein 4L	204	105183	19	11	12	8	12.3	5.3	92417	1	0	0	544.978	1631.91	3	1631.91	0.0024	1	33.6		35	0.015	R	GIDVVLNDESKR	E			0.28	Quantitation summary for protein	115/114	---	1	---		116/114	---	1	---
GSMUA_Achr10P24740_001	Ma10_p24660	14-3-3 protein 6	203	15706	18	14	3	2	20.9	4.35	66835	1	1	1	709.359	1416.7	2	1416.7	0.0018	0	36.58	23	33	0.0053	R	YLAEFTTGSER	K			0.8	Quantitation summary for protein	115/114	1.087	3	1.087		116/114	1.213	3	1.032	*
GSMUA_Achr4P13550_001	Ma04_p13570	ATP-dependent Clp protease proteolytic subunit 3, chloroplastic	203	43999	10	8	4	3	11.9	9.37	92042	1	1	1	543.936	1628.79	3	1628.78	0.0027	0	31.81	27	32	0.013	R	FEEMDTTNTLLR	Q	Oxidation (M)	0.000300000000.0	0.34	Quantitation summary for protein	115/114	1.029	9	1.034	*	116/114	1.041	9	1.054
GSMUA_AchrUn_randomP07490_001	Ma03_p14430	V-type proton ATPase subunit D	203	26003	8	8	6	6	25.7	8.54	78620	1	1	1	758.881	1515.75	2	1515.74	0.0029	0	63.44		33	1e-05	K	NFAEEQYAEK	I			1.07	Quantitation summary for protein	115/114	1.04	8	1.053		116/114	1.065	8	1.074	*
GSMUA_Achr2P18030_001	Ma02_p19710	6-phosphogluconate dehydrogenase, decarboxylating	203	36940	11	9	4	3	12.4	7.66	71729	1	1	1	728.406	1454.8	2	1454.8	0.002	0	53.33	33	35	0.00015	R	ESVPANLVQAQR	D			0.29	Quantitation summary for protein	115/114	1.175	2	1.167		116/114	1.202	2	1.017	*
GSMUA_Achr10P10070_001	Ma02_p03180	Calmodulin-related protein	203	23444	15	11	5	5	25	4.72	112100	1	1	1	638.987	1913.94	3	1913.94	0.0003	1	40.71		34	0.0024	K	MNAGSEEELKEAFR	V	Oxidation (M)	0.30000000000000.0	0.95	Quantitation summary for protein	115/114	0.974	14	1.046	*	116/114	1.287	14	1.05	*
GSMUA_Achr11P25350_001	Ma11_p23680	Calreticulin	202	54652	21	8	8	5	14.5	4.51	79609	1	0	0	508.3	1521.88	3	1521.88	-0.0008	0	37.1	32	33	0.0046	R	YVGIELWQVK	A			0.6	Quantitation summary for protein	115/114	---	0	---		116/114	---	0	---
GSMUA_Achr11P17020_001	Ma11_p15560	Glycerol-3-phosphate dehydrogenase SDP6, mitochondrial	202	74600	8	8	3	3	4.2	8.31	65559	1	1	1	704.847	1407.68	2	1407.68	0.0012	0	60.06	28	32	1.7e-05	R	SMAEDAVDAAIR	S	Oxidation (M)	0.030000000000.0	0.14	Quantitation summary for protein	115/114	1.168	8	1.056	*	116/114	1.14	8	[1.106]
GSMUA_Achr11P05940_001	Ma11_p05690	Eukaryotic peptide chain release factor subunit 1-3	202	67311	13	9	6	4	9.7	9.31	90918	1	1	1	539.583	1615.73	3	1615.73	0.0013	0	36.14		29	0.0022	K	TELSQSDMFDQR	L	Oxidation (M)	0.000000030000.0	0.33	Quantitation summary for protein	115/114	0.902	9	1.074	*	116/114	1.024	9	1.048
GSMUA_Achr10P07450_001	Ma10_p08540	APOBEC1 complementation factor, putative, expressed	202	55912	11	7	7	5	10.9	4.85	103244	1	1	1	590.263	1767.77	3	1767.77	0.0008	1	75.88	25	28	1.7e-07	K	AREEFGEEDEEER	S			0.33	Quantitation summary for protein	115/114	1.023	7	1.049		116/114	1.001	6	1.032
GSMUA_Achr8P15030_001	Ma08_p15340	GTP-binding protein YPTM2	202	24690	19	12	7	5	28.6	6.13	72292	1	0	0	487.592	1459.76	3	1459.75	0.0016	0	29.29	30	34	0.035	K	LQIWDTAGQER	F			1.15	Quantitation summary for protein	115/114	1.153	2	1.098		116/114	1.008	2	1.001	*
GSMUA_Achr8P05080_001	Ma08_p04920	Squalene monooxygenase	202	60024	10	9	5	5	9.5	8.38	73168	1	1	1	734.437	1466.86	2	1466.86	0.0011	0	37.77	24	32	0.0027	K	TIVAPQVPTELR	D			0.38	Quantitation summary for protein	115/114	1.004	6	1.03		116/114	1.07	8	1.073	*
GSMUA_Achr5P28700_001	Ma05_p31060	Triosephosphate isomerase, cytosolic	202	29919	7	5	5	3	21.3	5.35	109142	1	1	1	619.331	1854.97	3	1854.97	0.0011	0	84.68	27	35	1.3e-07	K	VATPAQAQEVHYELR	K			0.69	Quantitation summary for protein	115/114	0.874	3	1.225		116/114	1.202	3	1.124
GSMUA_Achr5P26830_001	Ma05_p29200	Succinate-semialdehyde dehydrogenase, mitochondrial	202	41059	7	5	3	3	6.4	6.23	82108	1	1	1	514.308	1539.9	3	1539.9	0.0014	1	70.47	25	32	1.7e-06	K	KLMAGSASTVK	K	Oxidation (M)	0.00300000000.0	0.26	Quantitation summary for protein	115/114	1.117	7	1.052	*	116/114	1.016	7	1.112
GSMUA_Achr5P16170_001	Ma05_p19090	FZL, putative, expressed	202	58255	14	11	10	9	19.5	6.19	97915	1	1	1	567.306	1698.9	3	1698.89	0.0039	0	28.48	34	35	0.047	R	TASELEEATSFVK	E			0.64	Quantitation summary for protein	115/114	0.931	11	1.045	*	116/114	1.029	12	1.07
GSMUA_Achr4P27660_001	Ma04_p34210	Putative secretory carrier-associated membrane protein 1	202	37876	6	6	2	2	6.4	8.35	80583	1	1	1	766.943	1531.87	2	1531.87	0.0017	0	81.38	34	34	2.1e-07	R	SATIDIPLDTAK	D			0.18	Quantitation summary for protein	115/114	0.953	6	1.033	*	116/114	1.031	6	1.088
GSMUA_Achr3P32000_001	Ma03_p33200	Putative Mitochondrial substrate carrier family protein B	202	41378	10	7	5	4	13.2	9.1	47400	1	1	0	637.372	1272.73	2	1272.73	0.0023	0	55.43		33	7.1e-05	K	SLVAGGVAGGVSR	T			0.47	Quantitation summary for protein	115/114	---	1	---		116/114	---	1	---
GSMUA_Achr3P22490_001	Ma03_p23620	U6 snRNA-associated Sm-like protein LSm3	202	11813	12	8	4	3	34	4.78	60699	1	1	1	683.913	1365.81	2	1365.81	0.0008	0	53.94	24	31	6.2e-05	R	GDGVILVSPPLR	T			1.16	Quantitation summary for protein	115/114	1.039	8	1.063		116/114	1.221	8	[1.109]
GSMUA_Achr7P17980_001	Ma07_p19260	HVA22-like protein a	201	24892	4	4	1	1	8.2	5.95	110673	1	1	1	628.671	1882.99	3	1882.99	0.0037	0	79.16		35	4.7e-07	R	TILEEAQTVGVSHAER	E			0.13	Quantitation summary for protein	115/114	0.923	4	1.041	*	116/114	0.929	4	1.036	*
GSMUA_Achr3P17730_001	Ma03_p18830	NAD dependent epimerase/dehydratase family domain containing protein, expressed	201	43429	14	8	6	5	14.7	8.18	95664	1	0	0	558.304	1671.89	3	1671.89	0.0039	1	45.21		35	0.001	R	KEPMTVYGDGK	Q	Oxidation (M)	0.00030000000.0	0.55	Quantitation summary for protein	115/114	---	1	---		116/114	---	1	---
GSMUA_Achr2P02130_001	Ma02_p04060	Probable protein disulfide-isomerase A6	201	45891	19	13	10	9	18.8	5.42	85742	1	1	1	524.27	1569.79	3	1569.79	0.0011	1	26.61	30	34	0.059	K	EFVSASDDERK	T			0.87	Quantitation summary for protein	115/114	---	1	---		116/114	---	1	---
GSMUA_Achr11P09320_001	Ma11_p08920	Putative Adipocyte plasma membrane-associated protein	200	42274	5	5	2	2	5.6	6.19	69382	1	1	1	719.386	1436.76	2	1436.75	0.0038	0	60.75	32	35	2.8e-05	R	GAMVVNVGSDGK	I	Oxidation (M)	0.003000000000.0	0.16	Quantitation summary for protein	115/114	1.491	4	1.064	*	116/114	1.198	5	[1.085]
GSMUA_Achr9P26040_001	Ma09_p26520	Probable glutathione S-transferase parA	200	28570	25	16	8	6	26.9	5.59	110852	1	1	1	630.043	1887.11	3	1887.1	0.0032	1	34.02	29	30	0.0048	R	EENLGDKSPLLLK	S			1.17	Quantitation summary for protein	115/114	0.765	5	1.1	*	116/114	1.237	4	1.03	*
GSMUA_Achr9P02860_001	Ma09_p02830	expressed protein	200	14835	4	3	1	1	11.2	5.38	96316	1	1	1	840.891	1679.77	2	1679.77	0.0024	0	85.45	27	30	3.5e-08	R	STNYGQAFNGFSSR	V	Deamidated (NQ)	0.00000000100000.0	0.23	Quantitation summary for protein	115/114	1.138	3	1.106		116/114	0.883	3	1.051	*
GSMUA_Achr6P05810_001	Ma06_p07440	Putative Eukaryotic translation initiation factor 2 subunit alpha	200	38641	9	9	4	4	11.6	5.07	67250	1	1	1	710.88	1419.75	2	1419.74	0.0016	0	76.05	32	35	8.2e-07	K	EVGADGQEVTK	V			0.64	Quantitation summary for protein	115/114	1.24	9	1.07	*	116/114	1.199	9	1.097	*
GSMUA_Achr3P05380_001	Ma03_p05440	Aspartyl-tRNA synthetase, cytoplasmic	200	49712	15	10	10	8	22.2	5.75	72220	1	1	1	487.278	1458.81	3	1458.81	0.0053	0	31.19	23	34	0.023	R	SEGFIGIHSPK	L			0.78	Quantitation summary for protein	115/114	1.19	12	1.05	*	116/114	1.197	12	1.047	*
GSMUA_Achr9P28480_001	Ma09_p29110	Eukaryotic translation initiation factor 3 subunit F	199	34584	14	14	6	6	20.5	4.93	124442	1	1	1	639.57	2554.25	4	2554.25	-0.0001	1	37.05		35	0.0067	K	TTVVDKLPNDLEGMEASMER	L	2 Oxidation (M)	0.00000000000003000300.0	0.73	Quantitation summary for protein	115/114	1.051	14	1.04	*	116/114	1.135	14	1.034	*
GSMUA_Achr5P23720_001	Ma05_p26070	Plastidic glucose transporter 4	199	61214	9	8	4	3	5.8	9.72	47624	1	1	1	637.901	1273.79	2	1273.78	0.0021	0	70.14		31	1.4e-06	K	LLQAETAIK	K			0.17	Quantitation summary for protein	115/114	1.011	8	[1.046]		116/114	1.124	8	1.036	*
GSMUA_Achr4P05850_001	Ma04_p05910	26S protease regulatory subunit 4 homolog	199	52416	15	10	9	7	19.1	6.4	74386	1	0	1	739.93	1477.85	2	1477.84	0.0079	0	58.37		33	3.5e-05	K	GVILYGEPGTGK	T			0.63	Quantitation summary for protein	115/114	0.907	10	1.037	*	116/114	0.964	9	1.045	*
GSMUA_Achr3P25690_001	Ma03_p26890	Allene oxide synthase, chloroplastic	199	143032	11	8	7	6	5.6	6.75	107152	1	1	1	607.304	1818.89	3	1818.89	0.0036	0	44.64		34	0.00091	K	YFSDAAGSALDSAEK	L			0.15	Quantitation summary for protein	115/114	1.143	7	[1.096]		116/114	1.135	7	1.058	*
GSMUA_Achr9P29080_001	Ma09_p29650	Putative phagocytic receptor 1b	198	72929	14	9	6	4	9.4	6.41	82822	1	1	0	516.596	1546.77	3	1546.77	0.0026	0	36.04		33	0.0062	K	VGPFHNPSETYR	Y			0.3	Quantitation summary for protein	115/114	0.905	3	1.152		116/114	0.936	3	1.049
GSMUA_Achr9P19020_001	Ma09_p19870	Outer envelope protein of 80 kDa	198	76685	15	10	9	7	12.5	8.79	63238	1	1	1	463.604	1387.79	3	1387.79	0	0	26.87		34	0.053	K	ADLEAAAAGALK	S			0.34	Quantitation summary for protein	115/114	1.063	10	1.039	*	116/114	0.992	8	1.025
GSMUA_Achr9P16390_001	Ma09_p15730	UDP-glucuronic acid decarboxylase 1	198	27078	14	7	7	4	20.6	5.99	95664	1	0	0	558.304	1671.89	3	1671.89	0.0039	1	45.21		35	0.001	R	KEPMTVYGDGK	Q	Oxidation (M)	0.00030000000.0	0.79	Quantitation summary for protein	115/114	---	0	---		116/114	---	0	---
GSMUA_Achr7P03780_001	Ma07_p03890	60S ribosomal protein L19-2	198	28670	16	9	6	5	22.4	11.48	101713	1	1	1	437.004	1743.99	4	1743.98	0.0032	1	44.54	25	34	0.0009	R	APAGAASQSEAPKK	A			0.93	Quantitation summary for protein	115/114	0.84	6	1.235		116/114	0.929	6	1.253
GSMUA_Achr2P13190_001	Ma02_p15030	NADH dehydrogenase [ubiquinone] iron-sulfur protein 8, mitochondrial	198	27846	16	10	6	3	23.7	5.47	95560	1	1	1	557.667	1669.98	3	1669.98	0.0032	1	29.58	28	31	0.017	R	KVTINYPFEK	G			0.97	Quantitation summary for protein	115/114	1.153	14	1.084	*	116/114	1.264	14	1.08	*
GSMUA_Achr1P19070_001	Ma01_p12320	NAD dependent epimerase/dehydratase family protein, putative, expressed	198	33000	7	6	3	3	11.9	9.35	89744	1	1	1	803.432	1604.85	2	1604.85	0.0006	0	96.53		35	7.6e-09	K	EALDQGLSVSSLSR	S			0.47	Quantitation summary for protein	115/114	1.235	6	1.069	*	116/114	1.179	6	1.047	*
GSMUA_Achr8P21860_001	Ma08_p22600	Putative Uncharacterized protein ycf37	197	38167	18	15	6	6	10	9.07	59463	1	1	1	453.279	1356.82	3	1356.81	0.0034	1	29.43		31	0.017	R	KFYPAATK	Y			0.79	Quantitation summary for protein	115/114	0.947	16	1.096	*	116/114	0.958	16	1.08	*
GSMUA_Achr6P26850_001	Ma06_p28550	Phosphoenolpyruvate carboxylase, housekeeping isozyme	197	115420	20	13	11	6	9.6	5.78	70929	1	0	0	484.273	1449.8	3	1449.8	0.0015	0	44.77	34	35	0.0011	K	DLLEGDPYLK	Q			0.22	Quantitation summary for protein	115/114	---	0	---		116/114	---	0	---
GSMUA_Achr5P24110_001	Ma05_p26450	Proteasome subunit beta type-6	197	26605	10	7	5	4	20.6	5.28	97855	1	1	1	849.926	1697.84	2	1697.83	0.0029	0	91.04	31	34	2.2e-08	R	SGSAADSQVISDYVR	Y			0.8	Quantitation summary for protein	115/114	1.349	7	1.073	*	116/114	1.416	7	1.024	*
GSMUA_Achr3P13970_001	Ma03_p15110	Protein argonaute 1A	197	124910	9	8	8	7	7.3	9.46	83686	1	1	1	777.428	1552.84	2	1552.84	0.0035	0	67.35	29	35	6.7e-06	K	SLYTAGPLPFTSR	E			0.23	Quantitation summary for protein	115/114	0.77	9	1.055	*	116/114	0.981	9	1.092
GSMUA_Achr1P22490_001	Ma01_p15920	ADP-ribosylation factor-like protein 8B	197	22836	11	9	4	3	21.2	8.61	113078	1	0	0	645.688	1934.04	3	1934.04	0.0022	0	89.27	30	35	4.6e-08	K	QEMELSLIGLQNAGK	T	Oxidation (M)	0.003000000000000.0	0.51	Quantitation summary for protein	115/114	0.97	2	1.07		116/114	0.931	2	1.01
GSMUA_Achr9P00990_001	Ma09_p00960	Polyadenylate-binding protein 2	196	76910	12	9	7	5	10.1	7.12	106434	1	1	1	603.987	1808.94	3	1808.94	0.0027	1	65.53		35	1e-05	K	NLSESTTKEDLER	I			0.28	Quantitation summary for protein	115/114	0.989	3	1.078		116/114	0.74	3	1.068	*
GSMUA_Achr7P12120_001	Ma07_p11910	Hypothetical protein	196	39368	11	9	5	3	15.9	10.84	113013	1	1	1	645.353	1933.04	3	1933.04	0.0026	0	71.05	28	35	2.9e-06	K	LAAAAPASSSSSSTAAPAK	L			0.5	Quantitation summary for protein	115/114	0.834	10	1.094	*	116/114	0.708	10	[1.110]
GSMUA_Achr6P14630_001	Ma06_p16140	60S ribosomal protein L34	196	16166	10	8	3	3	23.3	11.56	53835	1	1	1	658.877	1315.74	2	1315.74	0.0022	0	47.12	31	34	0.00052	R	LVYQYTNK	R			1.58	Quantitation summary for protein	115/114	0.846	8	1.076	*	116/114	0.981	7	1.049
GSMUA_Achr5P22390_001	Ma05_p24810	Putative Aspartic proteinase nepenthesin-2	196	35172	13	10	5	5	13.6	7.4	47832	1	1	1	638.365	1274.72	2	1274.71	0.0051	0	58.37	28	35	4.7e-05	R	SFSVGYLSK	D			0.57	Quantitation summary for protein	115/114	0.807	6	1.274		116/114	0.771	6	1.145	*
GSMUA_Achr5P16150_001	Ma05_p19090	Hypothetical protein	196	20546	10	9	5	4	29.7	9.62	86024	1	1	1	786.928	1571.84	2	1571.84	0.0027	0	71.11	27	35	2.5e-06	R	VGVVVLDGGDQSGAR	L			1.13	Quantitation summary for protein	115/114	0.921	10	1.044	*	116/114	0.921	9	1.052	*
GSMUA_Achr5P07930_001	Ma05_p07650	Probable glutathione peroxidase 4	196	22337	12	8	7	4	32.4	9.35	108071	1	1	1	613.033	1836.08	3	1836.07	0.0047	1	54.2		32	6.7e-05	K	VKVNGPETVAVYK	F	Deamidated (NQ)	0.0001000000000.0	1.66	Quantitation summary for protein	115/114	1.058	11	1.075	*	116/114	0.978	11	1.094
GSMUA_Achr5P06680_001	Ma05_p06450	Putative Divergent PAP2 family domain containing protein, expressed	196	29080	5	5	3	3	12.2	9.23	112400	1	1	1	960.968	1919.92	2	1919.92	0.0024	0	123.6		33	9.7e-12	K	ILSSQEEDDVQSPSSR	S			0.54	Quantitation summary for protein	115/114	0.777	4	1.187		116/114	0.847	4	1.144
GSMUA_Achr3P31630_001	Ma03_p32820	Predicted protein	196	116174	19	15	9	6	7.4	8.95	105799	1	1	1	600.692	1799.05	3	1799.05	0.0026	1	48.48		31	0.0002	R	VLKENPSQVEPK	F			0.21	Quantitation summary for protein	115/114	0.768	8	1.045	*	116/114	0.984	9	[1.134]
GSMUA_Achr9P23330_001	Ma09_p23760	RNA recognition motif containing protein, putative, expressed	195	30046	12	10	6	5	20.9	7.82	69883	1	1	1	720.885	1439.76	2	1439.75	0.0026	0	71.65	33	35	2.4e-06	K	ISMGTSAVNEK	V	Oxidation (M)	0.00300000000.0	1.08	Quantitation summary for protein	115/114	0.964	8	1.053		116/114	0.895	8	1.05	*
GSMUA_Achr9P19250_001	Ma09_p19110	Lipoxygenase A	195	113964	15	12	4	3	3.7	6.31	73606	2	0	1	736.426	1470.84	2	1470.84	0.0015	0	26.98		34	0.056	R	EMLAGVNPVIIR	R	Oxidation (M)	0.030000000000.0	0.18	Quantitation summary for protein	115/114	1.285	2	1.034		116/114	1.213	2	1.024
GSMUA_Achr8P21410_001	Ma08_p22160	Putative Receptor-like protein kinase FERONIA	195	108980	8	7	5	5	5.8	6.91	83689	1	1	1	518.623	1552.85	3	1552.85	0.0016	1	34.94	30	35	0.011	R	VYRGEIDGGATK	V			0.16	Quantitation summary for protein	115/114	1.275	8	1.025	*	116/114	0.832	8	[1.176]
GSMUA_Achr8P09490_001	Ma08_p09270	2-isopropylmalate synthase A	195	61510	12	8	7	5	10.8	5.84	52840	1	1	1	437.25	1308.73	3	1308.73	0.0008	1	25.1	25	35	0.11	K	ELDDVFKR	F			0.44	Quantitation summary for protein	115/114	1.002	10	1.057		116/114	1.026	9	1.057
GSMUA_Achr6P17500_001	Ma06_p18910	Putative Cleft lip and palate transmembrane protein 1 homolog	195	74787	13	10	4	4	9.3	5.83	124492	1	1	1	642.34	2565.33	4	2565.32	0.006	1	60.22		35	3.7e-05	R	NLVSGDASAAQEGDATTVGDKK	T			0.19	Quantitation summary for protein	115/114	0.979	13	[1.071]		116/114	1.052	12	1.035	*
GSMUA_Achr5P20510_001	Ma05_p22950	Photosystem II reaction center PSB28 protein, chloroplastic	195	21914	9	6	2	1	10.4	9.27	82393	1	1	1	515.284	1542.83	3	1542.83	0.0027	0	46.67	30	35	0.00072	R	YSQANGLQFVK	K	Deamidated (NQ)	0.00001000000.0	0.53	Quantitation summary for protein	115/114	0.931	9	1.05	*	116/114	0.809	9	1.071	*
GSMUA_Achr3P22240_001	Ma03_p23210	Amidophosphoribosyltransferase, chloroplastic (Fragment)	195	50657	15	13	4	4	8	6.63	63653	1	1	1	696.847	1391.68	2	1391.68	0.0002	0	41.71	24	32	0.0011	R	SFIEPNQEER	N			0.37	Quantitation summary for protein	115/114	1.127	4	1.071	*	116/114	0.916	4	1.036	*
GSMUA_Achr9P04370_001	Ma09_p04310	Putative Pre-mRNA-splicing factor SYF1	194	98399	11	9	9	7	11.8	5.65	123569	1	1	1	817.689	2450.05	3	2450.04	0.0025	1	49.59		27	6e-05	K	IETAEEEQEEDGEGEEDGRR	D			0.26	Quantitation summary for protein	115/114	1.064	9	1.054	*	116/114	0.983	8	1.035
GSMUA_Achr7P11160_001	Ma07_p10960	Putative Probable inactive receptor kinase At1g48480	194	58286	17	9	8	6	13.1	6.97	65040	1	1	1	468.608	1402.8	3	1402.8	0.001	1	35.99	28	34	0.0065	R	LKDVNLEER	E			0.55	Quantitation summary for protein	115/114	0.969	5	1.08		116/114	1.061	5	1.057
GSMUA_Achr4P14260_001	Ma04_p14240	Hypothetical protein	194	19651	4	4	1	1	8	4.69	86743	1	1	1	789.919	1577.82	2	1577.82	0.0056	0	70.83		35	2.8e-06	R	YGVVPVDEASATAR	L			0.17	Quantitation summary for protein	115/114	1.139	3	1.016	*	116/114	1.043	3	1.01	*
GSMUA_Achr8P05930_001	Ma08_p05780	oxidoreductase, putative, expressed	193	36701	8	6	4	3	14	6.41	79167	1	1	1	760.38	1518.74	2	1518.74	0.0012	0	64.5		33	8.4e-06	K	GGETVFPSAEEPR	H			0.3	Quantitation summary for protein	115/114	0.975	6	1.093		116/114	1.034	6	1.058
GSMUA_Achr7P22780_001	Ma07_p24270	70 kDa peptidyl-prolyl isomerase	193	72549	11	11	7	7	11.1	5.37	67400	1	1	1	474.6	1420.78	3	1420.78	0.0011	1	43.69		34	0.0013	K	TVTEIGDDRK	I			0.36	Quantitation summary for protein	115/114	0.968	3	1.126		116/114	0.949	3	1.061
GSMUA_Achr1P21320_001	Ma01_p14670	pinin/SDK/memA protein, putative, expressed	193	35101	13	11	7	6	27.4	9.71	117594	1	1	1	675.029	2022.07	3	2022.06	0.0028	0	37.7	23	35	0.006	R	GIVRPADESEDQPPPK	R			1.06	Quantitation summary for protein	115/114	0.988	12	1.065		116/114	0.961	12	[1.057]
GSMUA_Achr6P24130_001		Hypothetical protein	192	30649	22	15	4	4	19.4	5.06	120352	1	1	1	716.677	2147.01	3	2147.01	0.0004	1	39.45	22	33	0.0024	K	MRETIDQYEGGLDAFSR	G	Oxidation (M)	0.30000000000000000.0	0.67	Quantitation summary for protein	115/114	5.255	17	[1.260]		116/114	4.69	17	[1.260]
GSMUA_Achr9P11910_001	Ma09_p11490	Peroxidase 1	192	25328	7	7	1	1	5.1	9.28	41836	1	1	1	619.393	1236.77	2	1236.77	0.0046	0	51.82		28	4.7e-05	K	VAPSLAGPLLR	M			0.13	Quantitation summary for protein	115/114	0.785	7	1.021	*	116/114	0.75	7	1.045	*
GSMUA_Achr7P20550_001	Ma07_p22110	Pyrophosphate--fructose 6-phosphate 1-phosphotransferase subunit alpha	192	72603	8	7	4	4	7.8	6.63	103595	1	1	1	591.313	1770.92	3	1770.91	0.0018	0	59.48	27	35	4.2e-05	R	NPGPLQFDGPGADAK	A			0.3	Quantitation summary for protein	115/114	1.004	6	1.074		116/114	1.107	7	1.118
GSMUA_Achr6P35310_001	Ma06_p37160	Putative Uncharacterized protein sll1770	191	46063	8	8	4	4	10.2	9.31	61809	1	0	0	688.859	1375.7	2	1375.7	0.002	0	39.82		34	0.0027	R	QSSAFYNLFR	Q			0.41	Quantitation summary for protein	115/114	0.693	2	1.057		116/114	1.024	2	1.023
GSMUA_Achr6P01300_001	Ma06_p03040	Alternative oxidase 1a, mitochondrial	191	37612	13	12	8	7	22.1	7.85	54077	1	1	1	659.833	1317.65	2	1317.65	-0.001	0	40.55		33	0.0018	R	ALLEEAENER	M	Deamidated (NQ)	0.0000000100.0	0.96	Quantitation summary for protein	115/114	1.136	11	1.036	*	116/114	1.309	11	1.064	*
GSMUA_Achr3P17910_001	Ma03_p18980	60S ribosomal protein L13a-4	191	23732	9	9	3	3	14.4	10.44	79686	1	1	0	762.404	1522.79	2	1522.79	0.0023	0	38.04		35	0.0052	K	AYEGVPPPYDK	M			0.48	Quantitation summary for protein	115/114	0.792	5	1.06	*	116/114	0.999	5	1.04
GSMUA_Achr2P12870_001	Ma02_p14700	Hypothetical protein	191	37109	15	12	3	3	9.4	4.71	95862	1	1	1	558.982	1673.92	3	1673.92	0.0028	0	37.07	26	35	0.0068	K	AVETPEDEKPK	K			0.41	Quantitation summary for protein	115/114	0.97	12	1.053		116/114	1.045	13	1.051	*
GSMUA_Achr10P12690_001	Ma10_p12880	DNA gyrase subunit B, chloroplastic/mitochondrial	190	88603	11	7	4	3	5.1	8.64	82996	1	1	1	516.936	1547.79	3	1547.79	0.0016	0	42.79	27	34	0.0015	R	TIDGGTHIDGMK	A	Oxidation (M)	0.000000000030.0	0.16	Quantitation summary for protein	115/114	0.883	8	1.065	*	116/114	0.886	8	1.058	*
GSMUA_Achr8P05380_001	Ma08_p05230	DEAD-box ATP-dependent RNA helicase 56	190	57213	23	14	9	5	13.2	5.64	80447	1	1	1	511.32	1530.94	3	1530.94	0.0009	0	29.82		29	0.009	R	DFLLKPELLR	A			0.48	Quantitation summary for protein	115/114	0.802	16	1.085	*	116/114	0.84	16	1.067	*
GSMUA_Achr7P05510_001	Ma07_p05590	Probable plastid-lipid-associated protein 2, chloroplastic	190	28953	8	8	4	4	16.9	4.6	104254	1	1	1	595	1781.98	3	1781.98	0.0029	0	46.73	32	34	0.00066	K	FSGPLATTSVTTNAK	F			0.55	Quantitation summary for protein	115/114	0.914	8	1.06	*	116/114	1.169	8	1.141	*
GSMUA_AchrUn_randomP18700_001	Ma06_p35250	Cell division protease ftsH homolog 8, mitochondrial	190	100992	18	16	9	9	8.4	6.49	62445	1	1	0	461.257	1380.75	3	1380.75	0.0009	0	39.25	26	34	0.0035	K	EVLHQEDLVR	V			0.33	Quantitation summary for protein	115/114	0.986	4	1.036		116/114	1.214	4	1.125	*
GSMUA_Achr5P25990_001	Ma05_p28360	Putative Ubiquinone biosynthesis monooxygenase COQ6	190	51055	9	6	6	3	15.2	7.73	106375	1	1	1	603.617	1807.83	3	1807.83	0.0013	1	25.6		31	0.035	R	NYYDKSEMPDSR	V	Oxidation (M)	0.000000030000.0	0.37	Quantitation summary for protein	115/114	1.156	7	1.023	*	116/114	1.041	8	1.04	*
GSMUA_Achr4P32520_001	Ma04_p39050	Calcium-transporting ATPase 1, plasma membrane-type	190	97269	10	6	6	4	6.7	6.18	98874	1	1	0	569.65	1705.93	3	1705.93	0.0009	0	29.62	23	35	0.036	K	TGTLTTNHMTVVK	A	Oxidation (M)	0.0000000030000.0	0.22	Quantitation summary for protein	115/114	0.854	3	1.024	*	116/114	0.877	3	1.056
GSMUA_Achr3P20570_001	Ma03_p21390	Putative Choline/ethanolamine kinase	190	91090	10	7	5	3	6.7	5.21	101784	1	1	1	582.663	1744.97	3	1744.96	0.003	0	68.87	32	35	4.2e-06	R	QIMQLNEPIEVK	I	Oxidation (M)	0.003000000000.0	0.15	Quantitation summary for protein	115/114	1.054	6	1.114		116/114	1.088	5	1.04	*
GSMUA_Achr3P06860_001	Ma03_p06800	Putative Probable gibberellin receptor GID1L3	190	27947	9	8	2	1	8.6	5.25	73458	1	1	1	735.908	1469.8	2	1469.8	0.0061	0	45.82		34	0.00083	K	DVVIDPNAGISAR	L			0.25	Quantitation summary for protein	115/114	1.01	8	1.04		116/114	1.145	8	1.056	*
GSMUA_Achr10P19010_001	Ma10_p18990	Putative Non-specific lipid-transfer protein-like protein At2g13820	189	20862	10	9	2	2	9	6.04	41801	1	1	1	619.348	1236.68	2	1236.68	0.0007	0	59.85	33	34	2.7e-05	K	ALTLPSACK	L			0.35	Quantitation summary for protein	115/114	1.149	9	1.07	*	116/114	1.286	9	1.07	*
GSMUA_Achr10P17710_001	Ma10_p17740	EF hand family protein, expressed	189	17843	7	7	1	1	7	4.48	68049	1	1	1	713.858	1425.7	2	1425.7	0.001	0	49.02	30	33	0.00026	R	AFVGDEEVFNR	S			0.19	Quantitation summary for protein	115/114	1.155	7	1.055	*	116/114	1.667	7	1.037	*
GSMUA_Achr1P05880_001	Ma04_p25580	ELMO/CED-12 family protein, putative, expressed	189	47836	10	8	6	4	14.4	7.68	118238	1	1	1	681.343	2041.01	3	2041.01	0.0014	1	55.98		34	7.4e-05	R	KQMEEDEQLATLMR	G	2 Oxidation (M)	0.00300000000030.0	0.4	Quantitation summary for protein	115/114	1.017	9	1.177		116/114	0.861	9	1.095	*
GSMUA_Achr2P20010_001	Ma02_p21890	ABC transporter D family member 2, chloroplastic	189	73857	8	7	5	4	8.2	7.74	94394	1	1	1	553.293	1656.86	3	1656.86	0.0027	0	36.93	30	35	0.0069	K	IQSQSIIDNPDQR	I			0.19	Quantitation summary for protein	115/114	0.887	7	1.075	*	116/114	0.992	7	1.045
GSMUA_Achr9P17170_001	Ma09_p16840	Sad1 / UNC-like C-terminal domain containing protein, putative, expressed	188	57321	11	6	6	4	12.2	8.6	110184	1	1	1	625.299	1872.88	3	1872.88	-0.0002	0	60.83		32	1.4e-05	K	GVDDSNMNLDLDHIR	T	Oxidation (M)	0.000000300000000.0	0.32	Quantitation summary for protein	115/114	0.882	3	1.015	*	116/114	0.816	4	1.189
GSMUA_Achr8P31980_001	Ma08_p32330	tetratricopeptide repeat containing protein, putative, expressed	188	57379	19	9	7	5	13.6	8.78	110595	1	1	1	627.671	1879.99	3	1879.99	0.0035	0	51.17	25	35	0.00026	R	NSSNAVLDQQFLEK	V			0.48	Quantitation summary for protein	115/114	1.098	9	[1.197]		116/114	1.119	9	[1.106]
GSMUA_Achr8P14470_001	Ma08_p15940	Putative DNA-binding protein SMUBP-2	188	94355	13	10	7	5	9.5	7.02	119096	1	1	1	692.713	2075.12	3	2075.12	0.0003	0	26.88		35	0.07	R	VLVTAPTNAAVDNMVEK	L	Oxidation (M)	0.00000000000003000.0	0.23	Quantitation summary for protein	115/114	1.003	11	1.057		116/114	1.171	10	1.063	*
GSMUA_Achr7P24620_001	Ma07_p26030	Putative Mitochondrial substrate carrier family protein B	188	41635	10	7	5	4	12.3	9.33	47400	1	0	0	637.372	1272.73	2	1272.73	0.0023	0	55.43		33	7.1e-05	K	SLVAGGVAGGVSR	T			0.47	Quantitation summary for protein	115/114	---	1	---		116/114	---	1	---
GSMUA_Achr6P34920_001	Ma06_p36810	40S ribosomal protein S19	188	17966	14	9	5	4	34	10.09	95134	1	1	1	555.633	1663.88	3	1663.87	0.0035	0	25.81	24	35	0.086	K	MELPEWTDIVK	T	Oxidation (M)	0.30000000000.0	1.81	Quantitation summary for protein	115/114	0.82	11	1.089	*	116/114	0.963	11	1.06
GSMUA_Achr6P18470_001	Ma06_p19810	Cytochrome c	188	14314	9	6	4	3	35.7	9.37	108886	1	1	1	617.311	1848.91	3	1848.91	0.0006	0	53.78	28	33	0.0001	R	QSGTTPGYSYSTANK	N			0.9	Quantitation summary for protein	115/114	1.029	2	1.113		116/114	1.107	2	1.025
GSMUA_Achr5P24250_001	Ma05_p26590	Putative Calcineurin subunit B	188	21154	7	7	4	4	23.4	4.73	82610	1	1	1	515.941	1544.8	3	1544.8	0.0024	0	36.23		34	0.0069	K	DSSLVLSDFMK	I	Oxidation (M)	0.00000000030.0	1.09	Quantitation summary for protein	115/114	0.979	7	1.05		116/114	0.975	7	1.081
GSMUA_Achr4P14350_001	Ma04_p14330	Erlin-2	188	48903	11	10	5	4	12.4	6.06	108236	1	1	1	614.306	1839.89	3	1839.89	0.004	1	50.02	25	33	0.00024	K	RQEEIENEMYIAR	E	Oxidation (M)	0.0000000030000.0	0.3	Quantitation summary for protein	115/114	0.942	9	1.028	*	116/114	0.983	10	1.047
GSMUA_Achr2P12390_001	Ma02_p14220	Tubulin alpha-3 chain	188	52888	12	11	6	6	12.2	4.88	108033	1	1	0	612.991	1835.95	3	1835.95	0.0014	0	31.22	24	35	0.027	R	SLDIERPTYTNLNR	L	Deamidated (NQ)	0.00000000001000.0	0.62	Quantitation summary for protein	115/114	---	1	---		116/114	---	1	---
GSMUA_Achr2P01800_001	Ma02_p03730	T-complex protein 1 subunit beta	188	64146	18	13	10	8	15	5.98	92518	1	1	1	545.65	1633.93	3	1633.93	0.0034	1	41.07	30	34	0.0023	K	VAEIEGAEKEK	M			0.57	Quantitation summary for protein	115/114	0.966	15	1.041	*	116/114	0.964	15	1.127
GSMUA_AchrUn_randomP15180_001	Ma11_p11600	Translocase of chloroplast 34, chloroplastic	187	38320	16	10	4	3	10.9	9.57	52476	1	1	1	654.35	1306.69	2	1306.68	0.001	0	53.97	32	34	0.00012	K	SSTVNSILGER	V	Deamidated (NQ)	0.00001000000.0	0.39	Quantitation summary for protein	115/114	0.89	10	[1.076]		116/114	1.27	10	1.119	*
GSMUA_Achr8P18910_001	Ma08_p14890	Aquaporin PIP2-3	187	21694	7	5	2	2	13.3	9.22	94644	1	1	1	554.618	1660.83	3	1660.83	0.0034	0	45.3		34	0.00076	R	YGGGANELSAGYSK	G			0.54	Quantitation summary for protein	115/114	---	1	---		116/114	---	1	---
GSMUA_Achr6P33120_001	Ma06_p34810	L-ascorbate peroxidase, cytosolic	187	29688	21	13	5	2	20.5	5.15	110769	1	0	0	629.384	1885.13	3	1885.13	0.0031	0	47.63		28	0.00012	K	ALLTDPVFRPLVEK	Y			0.7	Quantitation summary for protein	115/114	---	1	---		116/114	---	1	---
GSMUA_Achr6P27810_001	Ma06_p29560	40S ribosomal protein S8	187	28640	13	7	4	3	21.5	10.44	119217	1	1	1	695.02	2082.04	3	2082.03	0.004	1	60.82	31	35	2.8e-05	K	KEATEEGEAATEEEK	K			0.93	Quantitation summary for protein	115/114	0.732	3	1.073	*	116/114	0.726	3	1.081	*
GSMUA_Achr4P20380_001	Ma04_p27000	40S ribosomal protein S11-1	187	8231	6	6	3	3	31.3	10.14	88307	1	0	0	530.991	1589.95	3	1589.95	0.0037	1	46.16	25	32	0.00041	K	VIPAGSTSGGGKK	A			3.16	Quantitation summary for protein	115/114	0.891	2	1.045		116/114	0.831	2	1.04
GSMUA_Achr11P20900_001	Ma11_p19290	Novel plant SNARE 13	186	34127	13	12	6	5	19.9	6.47	103197	1	1	1	589.964	1766.87	3	1766.87	-0.0011	1	62.76	29	35	1.8e-05	R	KQMDETDQAIER	S	Oxidation (M)	0.003000000000.0	0.92	Quantitation summary for protein	115/114	0.977	7	1.037		116/114	1.014	7	1.082
GSMUA_Achr9P02950_001	Ma09_p02930	Pleiotropic drug resistance protein 3	186	166068	12	10	6	5	3.8	8.04	63438	1	0	0	695.878	1389.74	2	1389.74	0.0012	0	39.76		34	0.0031	R	VTTGEMLVGPAR	A	Oxidation (M)	0.000003000000.0	0.1	Quantitation summary for protein	115/114	---	0	---		116/114	---	0	---
GSMUA_Achr6P34760_001	Ma06_p36680	Subtilisin-like protease	186	68063	8	8	2	2	3.8	6.19	98298	1	1	1	567.949	1700.82	3	1700.82	0.0071	0	55.07	29	33	7.1e-05	K	GYEASMGPIDETK	E	Oxidation (M)	0.0000030000000.0	0.15	Quantitation summary for protein	115/114	1.106	8	1.126	*	116/114	0.974	8	1.073
GSMUA_Achr6P26380_001	Ma06_p28110	Hexokinase-2	186	57995	7	6	4	3	7.8	6.17	108631	1	0	0	615.952	1844.83	3	1844.83	0.0028	0	46.9		30	0.00021	K	SGEMVINMEWGNFR	S	2 Oxidation (M)	0.00030003000000.0	0.25	Quantitation summary for protein	115/114	---	1	---		116/114	---	1	---
GSMUA_Achr1P00020_001	Ma04_p21630	Alpha-galactosidase	186	45543	14	12	7	6	16.5	8.11	108001	1	1	1	918.915	1835.81	2	1835.81	0.0031	0	78.62		29	1.1e-07	R	TTGDIYDSWGSMTSR	A	Oxidation (M)	0.000000000003000.0	0.88	Quantitation summary for protein	115/114	0.647	14	[1.142]		116/114	0.72	14	1.083	*
GSMUA_Achr4P18310_001	Ma04_p18850	Glutamyl-tRNA reductase 1, chloroplastic	186	66279	10	7	6	5	10.4	9.31	106904	1	0	0	606.305	1815.89	3	1815.89	0.0016	0	62.16	27	33	1.5e-05	R	TLDETLENMHALNR	M	Oxidation (M)	0.00000000300000.0	0.34	Quantitation summary for protein	115/114	---	1	---		116/114	---	1	---
KMMuB_chrUn_random_G38339	KMMuB_chrUn_random_G38339	low quality protein: nuclear-pore anchor-like	186	24003	15	14	2	2	7	9.32	13325	5	0	0	501.845	1001.67	2	1001.67	0.0022	0	27.28		25	0.0065	K	IQVIIK	R	Deamidated (NQ)	0.010000.0	0.48	Quantitation summary for protein	115/114	1.008	9	1.017		116/114	1.312	10	1.022	*
GSMUA_Achr11P19900_001	Ma11_p18320	expressed protein	185	37100	5	5	2	2	7.7	9.74	73732	1	1	1	736.914	1471.81	2	1471.81	0.0029	0	61.85	32	34	1.7e-05	R	VGDTQVPVASVTR	T			0.19	Quantitation summary for protein	115/114	1.232	5	1.045	*	116/114	1.073	5	1.041	*
GSMUA_Achr11P15860_001	Ma11_p14450	Cysteine synthase	185	38235	11	10	4	4	10.2	5.82	80237	1	1	1	765.866	1529.72	2	1529.72	0.0025	0	48.45		31	0.00018	R	IGYSMISDAEER	G	Oxidation (M)	0.000030000000.0	0.39	Quantitation summary for protein	115/114	1.082	4	1.053		116/114	0.849	5	1.044	*
GSMUA_Achr11P15160_001	Ma11_p13850	Ras-related protein ARA-4	185	26235	14	5	5	3	21.3	4.84	66986	1	0	0	709.861	1417.71	2	1417.71	0.0013	0	49.45	26	33	0.00026	K	AQIWDTAGQER	F			0.43	Quantitation summary for protein	115/114	1.237	2	1.063		116/114	1.136	2	1.062
GSMUA_Achr9P03990_001	Ma09_p03980	Inner membrane protein PPF-1, chloroplastic	185	52726	7	6	4	3	8.6	9.75	117472	1	1	0	673.698	2018.07	3	2018.07	0.0017	0	55.59	28	35	9.6e-05	K	QQVESTLAMQNLQPK	I	Oxidation (M)	0.000000003000000.0	0.2	Quantitation summary for protein	115/114	0.636	2	1.011	*	116/114	0.717	2	1.056
GSMUA_AchrUn_randomP21790_001	Ma06_p22930	Photosystem I P700 chlorophyll a apoprotein A1	185	29332	44	27	7	5	15.1	8.74	80445	1	1	1	511.312	1530.91	3	1530.91	0.0025	1	40.18	31	32	0.0016	R	LIPDKANLGFR	F			1.12	Quantitation summary for protein	115/114	1.244	29	[1.181]		116/114	2.411	29	[1.367]
GSMUA_Achr6P19480_001	Ma06_p20780	Putative Aspartic proteinase nepenthesin-2	185	52417	8	5	2	2	4.6	8.49	71781	1	1	1	728.444	1454.87	2	1454.87	0.003	0	64.95		31	4.8e-06	R	GAPSLPSQLGLK	R			0.13	Quantitation summary for protein	115/114	0.833	5	1.148	*	116/114	0.82	5	1.069	*
GSMUA_AchrUn_randomP02000_001	Ma03_p16350	uncharacterized kinase mug58, putative, expressed	185	101383	7	7	3	3	2.9	6.77	75717	1	1	1	745.889	1489.76	2	1489.76	-0.0002	0	58.81	24	34	3.9e-05	R	SQNPGNALLEFR	G	Deamidated (NQ)	0.000001000000.0	0.14	Quantitation summary for protein	115/114	1.068	7	1.037	*	116/114	0.996	7	1.059
GSMUA_Achr1P22590_001	Ma01_p16020	Putative Protein SEC13 homolog	185	50397	5	4	1	1	2.6	8.73	69982	1	1	1	721.396	1440.78	2	1440.77	0.0028	0	63.47		34	1.4e-05	R	LATASSDMTIK	I	Oxidation (M)	0.00000003000.0	0.07	Quantitation summary for protein	115/114	1.011	4	1.05		116/114	1.039	4	1.042
GSMUA_AchrUn_randomP20660_001	Ma09_p20870	T-complex protein 1 subunit epsilon	184	65362	12	8	7	6	11.2	5.68	77321	1	0	0	501.989	1502.95	3	1502.94	0.0057	1	29.32		27	0.0071	R	KDVNLELIK	V			0.41	Quantitation summary for protein	115/114	0.939	2	1.143		116/114	0.909	2	1.065
GSMUA_Achr9P01310_001	Ma09_p01280	Nuclear transport factor 2	184	14133	9	9	2	2	14.6	5.86	40373	1	1	0	615.395	1228.78	2	1228.77	0.0017	0	75.73		29	2.2e-07	K	IQGAAAIVAK	L			0.91	Quantitation summary for protein	115/114	1.259	6	1.024	*	116/114	1.033	6	1.025	*
GSMUA_Achr8P27830_001	Ma08_p28430	Reticulon-like protein B2	184	31857	10	9	3	2	9.6	8.74	43073	3	0	1	623.867	1245.72	2	1245.73	-0.0095	1	27.33		34	0.052	R	EIAAGRDVK	K			0.35	Quantitation summary for protein	115/114	0.662	5	1.041	*	116/114	0.649	5	1.064	*
GSMUA_Achr7P05380_001	Ma07_p05460	Putative Extended synaptotagmin-3	184	71929	17	12	10	6	13.7	5.64	87085	1	1	1	527.631	1579.87	3	1579.87	0.0015	0	36.87	30	36	0.0086	R	TSVEPVLEQYK	S			0.31	Quantitation summary for protein	115/114	0.935	12	1.029	*	116/114	0.996	12	1.031
GSMUA_Achr6P13440_001	Ma06_p14960	psaB translation factor, putative, expressed	184	46033	10	8	4	4	10.5	5.02	68433	1	1	1	715.893	1429.77	2	1429.77	0.002	0	26.95	27	34	0.061	R	FLDPAVDPGSIR	E			0.41	Quantitation summary for protein	115/114	0.718	8	1.119	*	116/114	0.798	8	1.101	*
GSMUA_Achr1P08220_001	Ma01_p03520	Whole genome shotgun sequence of line PN40024, scaffold_22.assembly12x (Fragment)	184	26102	3	3	1	1	6	9.96	73283	1	1	1	735.379	1468.74	2	1468.74	0.0028	0	91	32	33	1.9e-08	K	GTGFGGSPASESK	K			0.27	Quantitation summary for protein	115/114	0.75	3	1.038	*	116/114	0.824	3	1.069	*
GSMUA_Achr10P09740_001	Ma10_p10750	expressed protein	183	132489	16	13	7	6	5.1	5.45	73174	1	1	1	489.966	1466.88	3	1466.87	0.0016	0	44.43	30	32	0.00058	R	ATVFPLVYAAK	A			0.22	Quantitation summary for protein	115/114	1.04	8	1.065		116/114	1.082	8	1.064	*
GSMUA_Achr8P33620_001	Ma08_p33970	Phenylalanyl-tRNA synthetase, chloroplastic/mitochondrial	183	55952	12	8	6	3	14.4	6.35	122147	1	1	0	570.273	2277.06	4	2277.06	0.0013	0	52.86		33	0.00011	R	DSIDSTHYPVFHQMEGVR	I	Oxidation (M)	0.000000000000030000.0	0.33	Quantitation summary for protein	115/114	1.067	2	1.124		116/114	1.039	2	1.077
GSMUA_Achr8P21010_001	Ma08_p21810	Hypothetical protein	183	25868	4	3	2	1	7.8	9.64	60972	1	1	1	685.383	1368.75	2	1368.75	0.002	0	90.68		34	2.4e-08	R	FGTVSTLDGGK	I			0.13	Quantitation summary for protein	115/114	1.148	3	[1.022]		116/114	1.025	3	1.03
GSMUA_Achr8P07210_001	Ma08_p07010	Translation initiation factor IF-2, chloroplastic	183	115405	10	8	7	6	7.1	6.19	73175	1	1	1	489.989	1466.95	3	1466.94	0.0029	0	41.01		22	0.00014	K	AAGVPIIIAINK	A			0.22	Quantitation summary for protein	115/114	0.848	4	1.126		116/114	1.086	4	1.055
GSMUA_Achr8P05010_001	Ma08_p04870	Hypothetical protein	183	31628	7	7	3	3	9.5	9.88	50155	1	0	0	431.266	1290.78	3	1290.78	0.0007	0	39.97	26	33	0.0022	K	AASLSSVQLK	Q			0.35	Quantitation summary for protein	115/114	---	0	---		116/114	---	0	---
GSMUA_Achr11P10600_001	Ma06_p01020	26S protease regulatory subunit 6B homolog	183	39468	18	11	7	5	20.9	6.03	115143	1	1	1	492.526	1966.07	4	1966.08	-0.0018	0	41.21	30	35	0.0025	R	EAVELPLTHHELYK	Q			0.76	Quantitation summary for protein	115/114	1.061	7	1.041	*	116/114	1.028	7	1.061
GSMUA_Achr4P18490_001	Ma04_p18960	Acyl-CoA-binding protein	183	11707	7	5	3	2	45.6	5.18	119018	1	1	1	691.378	2071.11	3	2071.1	0.0073	0	31.57		35	0.025	K	QATVGPVNTSRPGVFNQR	D			1.17	Quantitation summary for protein	115/114	0.883	2	1.159		116/114	1.476	2	1.066
GSMUA_Achr1P25160_001	Ma01_p17230	Germin-like protein 5-1	183	25189	27	13	4	4	20.1	6.82	110752	1	1	1	472.255	1884.99	4	1884.97	0.0211	0	27	26	36	0.081	R	IDYAPGGLNPPHTHPR	A			0.86	Quantitation summary for protein	115/114	1.009	6	1.073		116/114	0.905	6	1.07	*
GSMUA_Achr11P19910_001	Ma11_p18330	Putative Ethanolamine-phosphate cytidylyltransferase	182	43312	12	5	5	4	11	6.24	79304	1	1	0	507.611	1519.81	3	1519.81	0.0022	1	55.09		34	9.6e-05	K	RTEGVSSTDIVGR	M			0.44	Quantitation summary for protein	115/114	0.936	8	1.033	*	116/114	0.926	7	1.035	*
GSMUA_Achr10P28810_001	Ma10_p28810	potasium efflux antiporter protein, putative, expressed	182	86073	8	8	5	5	6.9	5.31	100264	1	1	1	574.941	1721.8	3	1721.8	0.001	0	35.23	25	31	0.0045	R	DSMELQAQEELNR	S	Oxidation (M)	0.0030000000000.0	0.21	Quantitation summary for protein	115/114	1.108	8	1.043	*	116/114	1.066	8	1.094
GSMUA_Achr9P14980_001	Ma09_p14380	Isoamylase 3, chloroplastic	182	87197	8	4	5	3	7.3	5.66	110495	1	1	1	627.004	1877.99	3	1877.99	0.0025	0	65.04	29	35	1.2e-05	R	YASAGGGPLVASHEFK	Q			0.16	Quantitation summary for protein	115/114	1.348	5	1.068	*	116/114	1.48	5	1.157	*
GSMUA_Achr6P00920_001	Ma06_p02660	Putative Transmembrane 9 superfamily member 2	182	84016	4	4	1	1	1.9	8.48	89742	1	1	1	803.423	1604.83	2	1604.83	0.0009	0	63.68	24	35	1.4e-05	K	IMNSAENLGEVLR	G	Oxidation (M)	0.0300000000000.0	0.04	Quantitation summary for protein	115/114	0.789	4	1.042	*	116/114	1.163	4	1.027	*
GSMUA_Achr4P04770_001	Ma04_p04790	Hypothetical protein	182	13288	6	5	3	3	33.9	6.98	111052	1	1	1	632.991	1895.95	3	1895.95	0.0012	1	31.4		35	0.027	M	GKEELTDEQVASMR	E	Oxidation (M)	0.00000000000030.0	0.98	Quantitation summary for protein	115/114	1.063	3	1.277		116/114	0.989	3	1.117
GSMUA_Achr3P13630_001	Ma03_p15700	Putative Menaquinone biosynthesis methyltransferase ubiE	182	34983	6	6	3	3	10.4	9.08	95646	1	1	1	836.92	1671.83	2	1671.82	0.0026	0	52.74		34	0.00015	K	VGTEGEVYGLDFSR	E			0.31	Quantitation summary for protein	115/114	1.029	6	1.055		116/114	0.926	4	1.008	*
GSMUA_Achr9P02810_001	Ma09_p02760	Chlorophyll a-b binding protein CP29.2, chloroplastic	181	28961	9	9	5	5	13.6	7.82	53983	1	1	1	659.364	1316.71	2	1316.71	0.0011	0	69.03	32	34	3.6e-06	R	FQAQFGFGK	K			0.92	Quantitation summary for protein	115/114	0.7	7	1.098	*	116/114	0.776	6	1.088	*
GSMUA_Achr7P25080_001	Ma07_p26550	plasminogen activator inhibitor 1 RNA-binding protein, putative, expressed	181	45493	7	6	4	3	10.1	7.71	107561	1	1	1	609.603	1825.79	3	1825.78	0.003	0	48.14		26	7.7e-05	R	GYDVADGAGGGEDADSAR	E			0.23	Quantitation summary for protein	115/114	0.617	5	1.101	*	116/114	0.827	5	1.088	*
GSMUA_Achr6P34340_001	Ma06_p36280	Glutathione S-transferase DHAR2	181	27598	11	7	6	5	21.8	4.93	64821	1	1	1	467.957	1400.85	3	1400.85	0.0016	0	27.82		31	0.023	K	ISAVDLSLAPK	L			0.77	Quantitation summary for protein	115/114	0.984	6	1.061		116/114	1.231	6	1.036	*
GSMUA_Achr5P13730_001	Ma05_p13700	Probable aminotransferase ACS12	181	58621	9	8	4	3	7.8	8.05	67688	2	1	1	711.95	1421.89	2	1421.88	0.0014	0	34.64		26	0.0017	R	LIVPLQGVVQGR	G			0.24	Quantitation summary for protein	115/114	1.076	8	1.074	*	116/114	1.007	8	1.055
GSMUA_AchrUn_randomP23050_001	Ma01_p06680	Mitochondrial respiratory chain complexes assembly protein AFG3, putative	181	83587	12	9	8	6	9.7	8.36	73242	1	1	1	490.284	1467.83	3	1467.83	0.0017	1	31.13	26	34	0.023	R	KSDYVNSIVR	A			0.31	Quantitation summary for protein	115/114	0.792	9	1.066	*	116/114	0.975	9	[1.050]
GSMUA_Achr1P08310_001	Ma01_p03610	DANA2, putative, expressed	181	26138	14	11	6	4	27.8	8.91	101155	1	1	1	579.322	1734.94	3	1734.94	0.0037	0	33.15	22	35	0.017	R	TALDGSLVFDPANK	V			1.06	Quantitation summary for protein	115/114	1.053	13	1.053	*	116/114	1.03	13	[1.041]
GSMUA_Achr10P26670_001	Ma10_p26600	Putative Uncharacterized protein ycf17	180	12927	7	6	3	3	20.9	10.58	103179	1	1	1	589.697	1766.07	3	1766.07	0.003	1	40.32		27	0.00057	K	LPAGVEAPKVEPK	L			1.03	Quantitation summary for protein	115/114	0.829	6	1.109	*	116/114	1.108	6	1.499
GSMUA_Achr9P24060_001	Ma09_p24530	Putative GDSL esterase/lipase At5g55050	180	41391	8	8	3	3	8.1	8.73	107766	1	0	0	610.981	1829.92	3	1829.91	0.0054	0	68.33	32	35	4.9e-06	K	QIQDFAAHESNIASR	V			0.26	Quantitation summary for protein	115/114	---	1	---		116/114	---	1	---
GSMUA_Achr8P21680_001	Ma08_p22450	Pentatricopeptide repeat-containing protein At1g80270, mitochondrial	180	77562	10	8	6	5	9.2	6.31	80759	1	1	1	511.956	1532.85	3	1532.84	0.0009	0	33.9	28	35	0.014	R	DYASHLDLIAK	V			0.28	Quantitation summary for protein	115/114	0.975	9	1.06		116/114	1.051	9	1.028	*
GSMUA_Achr5P20110_001	Ma05_p22520	CCB2, putative, expressed	180	24170	8	8	3	3	13.9	6.9	66060	1	1	1	471.298	1410.87	3	1410.87	0.0039	0	44.44	23	29	0.00034	K	GTLSALIQPVIR	T			0.68	Quantitation summary for protein	115/114	0.937	8	1.112		116/114	1.238	8	1.158	*
GSMUA_Achr5P18440_001	Ma05_p20770	Germin-like protein 5-1	180	25123	16	9	5	3	22.8	8.57	110077	1	1	0	468.748	1870.96	4	1870.96	0.0049	0	29.09	21	36	0.05	R	VDYAPGGLNPPHTHPR	A			0.87	Quantitation summary for protein	115/114	---	0	---		116/114	---	0	---
GSMUA_Achr3P24830_001	Ma03_p26020	Elongation factor Tu, mitochondrial	180	53632	11	10	5	5	9.2	6.44	66734	1	1	0	472.928	1415.76	3	1415.76	0.0035	0	39.04		34	0.0039	K	TTVTGVEMFK	K	Oxidation (M)	0.0000000300.0	0.35	Quantitation summary for protein	115/114	1.086	2	1.053		116/114	1.193	2	1.12
GSMUA_Achr2P01480_001	Ma02_p03420	Peroxisomal 2,4-dienoyl-CoA reductase	180	34815	8	8	4	4	15.2	9.28	99336	1	1	0	571.63	1711.87	3	1711.87	0.0009	0	64.59		34	1e-05	R	VNGIAPGPIGDTPGMR	K	Deamidated (NQ); Oxidation (M)	0.0100000000000030.0	0.44	Quantitation summary for protein	115/114	1.403	5	1.035	*	116/114	1.328	5	1.133	*
GSMUA_Achr1P25100_001	Ma01_p17280	heat shock protein binding protein, putative, expressed	180	87746	11	8	6	5	7.1	5.64	62099	1	1	1	689.876	1377.74	2	1377.74	0.0006	0	55.44	24	34	8.9e-05	K	AYQALTDPISR	E			0.25	Quantitation summary for protein	115/114	0.751	11	1.041	*	116/114	0.923	11	1.031	*
GSMUA_Achr1P18440_001	Ma01_p11720	Beta-glucosidase-like SFR2, chloroplastic	180	72268	11	9	7	5	10.6	7.32	82162	1	1	1	514.579	1540.71	3	1540.71	0.0019	0	36.17		30	0.0027	K	LVENDEYSESGR	A			0.31	Quantitation summary for protein	115/114	1.056	9	1.099		116/114	0.984	9	1.046
GSMUA_Achr1P17550_001	Ma01_p10810	Catalase isozyme 2	180	14639	11	8	5	4	35.7	10.32	64657	1	0	0	700.826	1399.64	2	1399.64	0	0	49.64		29	9.2e-05	R	DEEVDYFPSR	H			1.31	Quantitation summary for protein	115/114	1.583	5	1.087	*	116/114	1.102	5	1.109
GSMUA_Achr11P16250_001	Ma11_p14760	Hypothetical protein	179	28147	6	6	4	4	18.7	9.4	119630	1	1	1	701.661	2101.96	3	2101.96	0.0024	0	63.3		31	7.2e-06	K	DGQQVTFHYTGYNESGR	R			0.56	Quantitation summary for protein	115/114	0.912	6	1.052	*	116/114	0.737	6	1.062	*
GSMUA_Achr8P29200_001	Ma08_p29710	Ferrochelatase-2, chloroplastic	179	65094	7	6	4	4	6.6	5.64	103170	1	1	1	589.66	1765.96	3	1765.96	0.0026	1	67.41	27	35	6.4e-06	K	SKEGYASIGGGSPLR	Q			0.28	Quantitation summary for protein	115/114	0.837	6	1.094	*	116/114	0.881	6	1.163
GSMUA_Achr8P15380_001	Ma08_p20030	Putative Uncharacterized hydrolase yugF	179	40215	6	3	3	1	9.5	6.39	118458	1	1	1	685.045	2052.11	3	2052.11	0.0051	0	97.44	27	35	6.6e-09	K	RPSDLVVAAATAQEPEVR	T			0.08	Quantitation summary for protein	115/114	1.433	3	1.224		116/114	0.981	3	1.037
GSMUA_Achr7P21800_001	Ma07_p23300	Putative Ethanolamine-phosphate cytidylyltransferase	179	43637	12	5	5	4	11	6.74	79304	1	0	0	507.611	1519.81	3	1519.81	0.0022	1	55.09		34	9.6e-05	K	RTEGVSSTDIVGR	M			0.44	Quantitation summary for protein	115/114	0.936	8	1.034	*	116/114	0.925	8	1.03	*
GSMUA_Achr4P30240_001	Ma04_p36750	sterol 3-beta-glucosyltransferase, putative, expressed	179	70406	10	7	5	4	8.3	6.3	90537	1	1	1	807.407	1612.8	2	1612.79	0.0139	0	73.1	29	33	1.2e-06	K	SMETEDGVSGAVK	A	Oxidation (M)	0.0300000000000.0	0.44	Quantitation summary for protein	115/114	0.919	7	[1.076]		116/114	0.872	7	1.05	*
GSMUA_Achr10P22540_001	Ma10_p22520	Putative Eukaryotic translation initiation factor 3 subunit G	178	34740	9	8	6	6	17.8	8.34	95796	1	1	1	558.665	1672.97	3	1672.97	0.0013	1	40.92		33	0.0017	R	VVVGPDENGVKK	V	Deamidated (NQ)	0.000000010000.0	0.73	Quantitation summary for protein	115/114	0.972	4	1.036		116/114	0.939	4	1.109
GSMUA_Achr10P12180_001	Ma10_p12370	Putative Rubredoxin	178	19937	10	9	2	2	10.1	10.11	52743	1	1	1	655.269	1308.52	2	1308.52	-0.0002	0	45.09		21	4.2e-05	R	DCGYIYNDR	T	Deamidated (NQ)	0.000000100.0	1.18	Quantitation summary for protein	115/114	0.852	8	1.117	*	116/114	0.801	8	1.096	*
GSMUA_Achr9P26180_001	Ma09_p26720	Putative 3-mercaptopyruvate sulfurtransferase	178	43794	5	4	3	3	7.2	7.18	53282	1	1	1	656.872	1311.73	2	1311.73	0.0019	0	26.35	27	35	0.074	K	VVGSSTFEAK	F			0.24	Quantitation summary for protein	115/114	1.106	4	1.116		116/114	1.075	4	1.063
GSMUA_Achr8P33420_001	Ma08_p33740	Porphobilinogen deaminase, chloroplastic	178	46842	9	4	6	3	15.1	8.48	122443	1	1	1	771.68	2312.02	3	2312.01	0.0077	0	88.48		30	1.5e-08	R	SNDDTMANYIASLNHDDTR	L	Oxidation (M)	0.0000030000000000000.0	0.23	Quantitation summary for protein	115/114	0.957	4	1.256		116/114	1.039	4	1.126
GSMUA_Achr8P29950_001	Ma08_p30410	Probable glutamyl endopeptidase, chloroplastic	178	112159	9	8	5	4	5.6	5.77	110002	1	1	1	623.663	1867.97	3	1867.97	0.0013	0	58.62		35	5.2e-05	K	LGPEQEVHGFPDGAK	I			0.12	Quantitation summary for protein	115/114	1.061	8	1.075		116/114	1.049	8	1.077
GSMUA_Achr8P08160_001	Ma08_p07960	30S ribosomal protein S17, chloroplastic	178	18509	13	9	4	3	25.5	10.48	93755	1	1	1	550.943	1649.81	3	1649.8	0.0017	0	32.27	23	33	0.012	K	YQAHDPDNQFK	V			1.73	Quantitation summary for protein	115/114	0.68	12	1.087	*	116/114	1.003	12	1.05
GSMUA_Achr4P11040_001	Ma04_p11020	S10/S20 domain containing ribosomal protein, putative, expressed	178	23288	9	8	5	4	18.9	9.12	86578	1	1	1	526.614	1576.82	3	1576.82	0	0	55.24		35	0.0001	K	SAVALDVDADADK	M			0.96	Quantitation summary for protein	115/114	0.926	5	[1.052]		116/114	1.07	5	1.037	*
GSMUA_AchrUn_randomP07920_001	Ma03_p14000	Predicted protein	178	19536	5	5	3	3	22.6	9.52	97144	1	1	1	845.448	1688.88	2	1688.88	0	0	87.89	29	35	5.6e-08	K	ISQLNNAIDNISSR	L	Deamidated (NQ)	0.00001000000000.0	0.89	Quantitation summary for protein	115/114	0.825	5	1.084	*	116/114	1.029	5	1.07
GSMUA_Achr2P10470_001	Ma02_p12290	monooxygenase, putative, expressed	178	78847	17	10	10	7	12.5	9.15	85017	1	1	1	782.445	1562.87	2	1562.87	0.0023	0	48.16		35	0.00054	R	AQFLQIQGLVMR	A	Oxidation (M)	0.000000000030.0	0.5	Quantitation summary for protein	115/114	0.889	13	1.035	*	116/114	0.955	13	1.065	*
GSMUA_Achr1P06770_001	Ma01_p02090	Probable anion transporter 4, chloroplastic	178	72138	11	7	6	4	6.7	9.22	68958	1	1	1	478.653	1432.94	3	1432.93	0.0028	1	36.66		20	0.00022	K	KLILGGSVSK	E			0.19	Quantitation summary for protein	115/114	0.721	7	[1.105]		116/114	2.07	7	1.098	*
GSMUA_Achr8P29140_001	Ma08_p29650	plant-specific domain TIGR01627 family protein, expressed	177	33444	8	8	5	5	16.1	8.13	102073	1	1	1	583.612	1747.81	3	1747.81	0.0001	0	47.53		31	0.00023	R	SEGETDVFVHDVDR	A			0.61	Quantitation summary for protein	115/114	0.622	8	1.138	*	116/114	1.02	6	1.06
GSMUA_Achr8P18820_001	Ma08_p14810	Glutamyl-tRNA reductase 1, chloroplastic	177	64620	13	11	7	7	12.3	9.35	103104	1	0	0	589.327	1764.96	3	1764.95	0.0041	0	29.62		35	0.041	K	AMEAQSIITQELK	R	Oxidation (M)	0.0300000000000.0	0.49	Quantitation summary for protein	115/114	0.272	2	1.008	*	116/114	0.336	2	1.045	*
GSMUA_Achr6P29360_001	Ma06_p31070	expressed protein	177	20971	4	3	2	1	12.1	5.52	91658	1	1	1	542.274	1623.8	3	1623.8	0.0012	0	75.62	26	33	6.8e-07	R	GVDAEGAGIYGSQTR	D			0.35	Quantitation summary for protein	115/114	0.843	3	1.14		116/114	1.086	3	1.171
GSMUA_Achr5P25000_001	Ma05_p27260	Pyruvate dehydrogenase E1 component subunit beta, mitochondrial	177	48029	10	7	4	3	11.8	7.03	108811	1	1	1	616.653	1846.94	3	1846.94	-0.0002	0	34.07		35	0.013	R	IAGADVPMPYAANLER	M	Oxidation (M)	0.0000000300000000.0	0.3	Quantitation summary for protein	115/114	1.155	7	1.069	*	116/114	1.258	7	1.056	*
GSMUA_Achr9P09040_001	Ma09_p08690	Glutamyl-tRNA(Gln) amidotransferase subunit A	176	64344	4	3	3	2	5.9	5.56	73884	1	1	1	737.891	1473.77	2	1473.77	0.0014	0	80.88	25	34	2.5e-07	R	VPGGSSGGSAAAVSAR	Q			0.22	Quantitation summary for protein	115/114	0.979	4	1.06		116/114	0.889	3	1.058
GSMUA_Achr8P19930_001	Ma08_p21100	Putative Protein thiJ	176	44072	11	8	5	4	13.9	5.48	84916	1	1	1	521.63	1561.87	3	1561.87	0	1	43.55		35	0.0014	R	RAGADVTVASAEK	D			0.54	Quantitation summary for protein	115/114	0.966	10	1.032	*	116/114	0.989	10	[1.054]
GSMUA_Achr7P27020_001	Ma07_p29060	Hypothetical protein	176	44972	10	8	4	4	9.8	9.07	64804	1	1	1	701.414	1400.81	2	1400.81	0.0011	0	74.46	30	32	6.1e-07	K	LPVINGSGDLK	E	Deamidated (NQ)	0.00001000000.0	0.43	Quantitation summary for protein	115/114	1.036	8	1.194		116/114	1.194	8	1.352
GSMUA_Achr1P04780_001	Ma04_p24570	Ras-related protein Rab11B	176	25028	14	12	6	6	32.5	5.2	110850	1	1	1	630.02	1887.04	3	1887.03	0.0058	1	40.37	24	35	0.003	R	KSLEAGDDPADLPK	G			1.12	Quantitation summary for protein	115/114	1.049	2	1.011		116/114	0.856	2	1.207
GSMUA_Achr2P16950_001	Ma02_p18700	Putative 26S proteasome non-ATPase regulatory subunit 12	176	54972	16	10	8	6	13	8.59	63632	1	1	0	464.625	1390.85	3	1390.85	0.0017	1	25.16	28	31	0.046	R	LAGDVAGTKK	A			0.5	Quantitation summary for protein	115/114	1.125	4	1.083		116/114	1.031	4	1.155
KMMuB_chr6_G15277	KMMuB_chr6_G15277	binding protein	176	42290	3	3	1	1	5.6	8.71	120758	1	1	1	724.714	2171.12	3	2171.12	0.0028	0	81.22	25	35	2.9e-07	K	GNQGTQQVQPGGTAVDQAK	A			0.08	Quantitation summary for protein	115/114	1.155	3	1.257		116/114	1.115	3	1.097
GSMUA_Achr11P20170_001	Ma11_p18600	astaxanthin synthase KC28, putative	175	48332	8	7	4	3	9.1	6.05	48521	1	1	1	640.378	1278.74	2	1278.74	0.0026	0	90.32	33	33	2.3e-08	R	VGGSTATALSK	L			0.22	Quantitation summary for protein	115/114	1.102	7	1.084	*	116/114	0.958	7	1.091
GSMUA_Achr9P26070_001	Ma09_p26570	Probable glutathione S-transferase parA	175	99753	16	13	4	4	3.1	5.93	80813	1	0	0	511.979	1532.92	3	1532.91	0.0021	1	37.36	23	31	0.0028	K	LLEGELGDKK	Y			0.14	Quantitation summary for protein	115/114	0.765	2	1.204		116/114	2.021	2	1.09
GSMUA_Achr6P06370_001	Ma06_p07980	Sphingosine-1-phosphate lyase	175	63592	9	8	5	5	8.8	8.9	68613	1	1	1	477.94	1430.8	3	1430.8	0.0006	0	44.15	28	34	0.0012	K	GVTSISTDVHK	Y			0.29	Quantitation summary for protein	115/114	0.955	8	1.055	*	116/114	0.898	7	1.035	*
GSMUA_Achr5P28630_001	Ma05_p30980	Inner membrane protein PPF-1, chloroplastic	175	84412	8	7	4	4	5.6	8.23	117472	1	0	0	673.698	2018.07	3	2018.07	0.0017	0	55.59	28	35	9.6e-05	K	QQVESTLAMQNLQPK	I	Oxidation (M)	0.000000003000000.0	0.16	Quantitation summary for protein	115/114	---	1	---		116/114	---	1	---
GSMUA_Achr10P20980_001	Ma10_p20920	frigida, putative, expressed	174	61298	5	5	3	3	6	8.83	83739	1	1	1	777.916	1553.82	2	1553.82	0.001	0	78.47		35	4.9e-07	R	EVPDAVAASLDPAR	L			0.17	Quantitation summary for protein	115/114	0.734	5	1.082	*	116/114	0.812	5	1.108	*
GSMUA_Achr9P15990_001	Ma09_p15390	Phenylalanine ammonia-lyase	174	82239	14	8	6	5	9.1	5.82	113438	1	1	1	648.014	1941.02	3	1941.02	0.0011	0	30.42		35	0.034	R	GSAGPFTPRPEASSPALR	N			0.26	Quantitation summary for protein	115/114	1.003	9	1.068		116/114	1.097	9	1.037	*
GSMUA_Achr8P14990_001	Ma08_p15380	OR, putative, expressed	174	37219	5	4	3	2	10.7	7.47	95131	1	1	1	555.631	1663.87	3	1663.87	0.0019	0	28.93	28	34	0.04	K	MELQEIQDNIK	S	Oxidation (M)	0.30000000000.0	0.29	Quantitation summary for protein	115/114	0.695	4	[1.231]		116/114	1.689	4	[1.154]
GSMUA_Achr8P08760_001	Ma08_p08490	Dynamin-related protein 3A	174	92221	8	7	6	5	7.7	6.43	85075	1	1	1	522.267	1563.78	3	1563.78	0.0026	0	47.54		34	0.0005	K	EHAAYGDVAESK	A			0.28	Quantitation summary for protein	115/114	1.006	4	1.102		116/114	0.874	4	1.1
GSMUA_Achr6P13430_001	Ma06_p14950	Putative Pyruvate kinase, cytosolic isozyme	174	63719	11	9	7	5	13.4	6.45	109489	1	1	1	620.99	1859.95	3	1859.95	0.0028	0	63.6		35	1.6e-05	R	HPAESTSSSNESVLK	V			0.35	Quantitation summary for protein	115/114	---	1	---		116/114	---	1	---
GSMUA_Achr6P05090_001	Ma06_p06720	40S ribosomal protein S15a	174	23300	13	11	6	6	23.9	10.33	45544	1	1	1	631.384	1260.75	2	1260.75	0.0005	0	66		33	5e-06	R	ISVLNDALK	S	Deamidated (NQ)	0.000010000.0	1.93	Quantitation summary for protein	115/114	1.017	2	1.286		116/114	0.997	2	1.167
GSMUA_Achr4P08390_001	Ma04_p08420	Neutral ceramidase	174	77797	7	7	6	6	9	6.79	76602	1	1	0	749.851	1497.69	2	1497.69	0.0026	0	65.31		30	3.3e-06	R	GPGYPDEFESTR	I			0.28	Quantitation summary for protein	115/114	1.12	4	1.13		116/114	1.142	4	1.114
GSMUA_Achr4P05250_001	Ma04_p05290	Lignin-forming anionic peroxidase	174	34143	4	4	2	2	8.1	8.35	93651	1	1	1	825.418	1648.82	2	1648.82	0.001	0	88.04	29	34	4e-08	K	MGDISPLTGSAGEVR	K	Oxidation (M)	0.300000000000000.0	0.32	Quantitation summary for protein	115/114	1.242	4	1.075	*	116/114	0.961	4	1.097
GSMUA_Achr3P30900_001	Ma03_p32130	Cysteine synthase	174	37744	7	5	4	3	9.8	5.92	92192	1	0	0	815.918	1629.82	2	1629.82	0.0047	0	82.3	32	34	1.6e-07	R	IGYSMIADAEEK	G	Oxidation (M)	0.000030000000.0	0.4	Quantitation summary for protein	115/114	---	1	---		116/114	---	1	---
GSMUA_Achr3P06600_001	Ma03_p06520	Histone H3.3	174	20680	18	10	6	3	27.5	11.47	91647	1	1	0	541.971	1622.89	3	1622.89	0.0039	1	31.52	32	35	0.022	R	EIAQDFKTDLR	F			1.13	Quantitation summary for protein	115/114	0.633	6	1.39	*	116/114	0.563	6	1.381	*
GSMUA_Achr3P05720_001	Ma03_p05640	lipase, putative, expressed	174	59507	11	9	6	4	9.8	8.54	60113	1	1	1	681.887	1361.76	2	1361.76	0.0013	0	52.36		34	0.00017	R	AFFIGYTAGK	D			0.31	Quantitation summary for protein	115/114	1.142	10	1.053	*	116/114	1.817	10	1.22	*
GSMUA_Achr8P28830_001	Ma08_p29400	Putative Phosphoglycolate phosphatase	173	36662	8	6	3	3	7.9	5.16	65929	1	1	1	705.915	1409.82	2	1409.81	0.0034	0	33.35	22	34	0.013	R	LVFVTNNSTK	S			0.41	Quantitation summary for protein	115/114	0.998	8	1.071		116/114	1.17	8	1.034	*
GSMUA_Achr5P20260_001	Ma05_p22670	50S ribosomal protein L5, chloroplastic	173	33337	17	15	9	7	27.5	9.97	89084	1	1	1	533.667	1597.98	3	1597.98	0.0032	0	41.56	25	28	0.00045	K	DLALITGQRPVK	T			1.35	Quantitation summary for protein	115/114	0.886	16	1.077	*	116/114	1.199	16	1.072	*
GSMUA_Achr5P10340_001	Ma05_p10090	Putative Probable glutathione S-transferase GSTU6	173	28501	9	8	5	4	21.1	5.4	112803	1	1	1	643.339	1927	3	1926.99	0.0024	0	32.92	25	35	0.02	K	VGYEFVQEEVQGQK	S			0.94	Quantitation summary for protein	115/114	1.028	9	1.075		116/114	1.28	9	1.095	*
GSMUA_Achr5P00320_001	Ma05_p00300	retrotransposon protein, putative, unclassified, expressed	173	177689	12	7	5	4	2.9	4.94	69403	1	1	1	719.407	1436.8	2	1436.8	0.0035	0	86		34	6.9e-08	R	DLGLDTSTLSK	R			0.08	Quantitation summary for protein	115/114	1.194	2	1.031		116/114	0.834	2	1.029
GSMUA_Achr1P01770_001	Ma04_p20030	AP-2 complex subunit alpha-2	173	123133	14	13	6	5	5.8	5.77	120228	1	1	1	713.052	2136.13	3	2136.13	0.0074	1	63.65	27	35	1.5e-05	K	KAEDAEVDTAEQSAIK	I			0.14	Quantitation summary for protein	115/114	0.919	13	1.049	*	116/114	0.956	13	[1.052]
GSMUA_Achr11P22570_001	Ma11_p20920	Enolase	172	53653	9	8	5	4	11	5.71	109557	1	1	0	621.355	1861.04	3	1861.04	0.002	0	44.26	25	34	0.0011	K	VNQIGSVTESIEAVK	M			0.35	Quantitation summary for protein	115/114	---	1	---		116/114	---	1	---
GSMUA_Achr11P03720_001	Ma11_p03550	Putative Heat shock protein STI	172	58953	16	12	10	8	21.5	7.14	96667	1	1	1	562.266	1683.78	3	1683.78	0.0019	0	26.75		32	0.033	K	HDPNNQELMDGVR	S	Oxidation (M)	0.0000000030000.0	0.72	Quantitation summary for protein	115/114	1.047	5	1.038		116/114	1.054	5	1.12
GSMUA_Achr8P24010_001	Ma08_p24760	Cytochrome P450 98A2	172	58592	13	11	8	8	15	8.39	118605	1	1	1	686.341	2056	3	2056	0.0033	0	59.98	26	34	2.8e-05	R	FVNPDGSTDEQGVEFK	T			0.55	Quantitation summary for protein	115/114	0.778	8	1.043	*	116/114	0.9	8	1.059	*
GSMUA_Achr3P27400_001	Ma03_p28460	Probable voltage-gated potassium channel subunit beta	172	36557	11	10	5	4	13.9	8.26	77222	1	1	1	501.648	1501.92	3	1501.92	0.0023	0	50.04		30	0.0001	K	IEAAVQSKPK	R			0.54	Quantitation summary for protein	115/114	1.018	11	1.05		116/114	1.169	11	1.037	*
GSMUA_Achr11P02730_001	Ma11_p02630	Peroxidase 5	171	39262	20	6	5	3	12.8	6.99	100220	1	1	1	574.635	1720.88	3	1720.88	0.0039	0	41.56	31	35	0.0023	K	MGAIEVLTGSEGEIR	A	Oxidation (M)	0.300000000000000.0	0.27	Quantitation summary for protein	115/114	0.779	6	1.101	*	116/114	0.888	6	1.16
GSMUA_Achr6P23020_001	Ma06_p24890	ADP-ribosylation factor-like protein 8A	171	23099	9	7	3	2	15.2	8.67	113078	1	0	0	645.688	1934.04	3	1934.04	0.0022	0	89.27	30	35	4.6e-08	K	QEMELSLIGLQNAGK	T	Oxidation (M)	0.003000000000000.0	0.31	Quantitation summary for protein	115/114	---	0	---		116/114	---	0	---
GSMUA_Achr5P20630_001	Ma05_p23050	Putative AT hook motif domain containing protein, expressed	171	35621	5	5	3	3	14.7	9.82	120510	1	1	1	719.056	2154.15	3	2154.14	0.0046	0	70.51		35	3.5e-06	R	GIPGPGAGSQPGLHGATQPGVR	S			0.31	Quantitation summary for protein	115/114	0.883	3	1.144		116/114	0.791	3	1.141
GSMUA_Achr4P28550_001	Ma04_p35090	RNA recognition motif containing protein, expressed	171	39644	11	10	5	5	10.4	8.98	59951	1	1	1	681.383	1360.75	2	1360.75	0.0012	0	40.41	31	34	0.0028	K	VIEAQIMLER	D	Oxidation (M)	0.0000003000.0	0.49	Quantitation summary for protein	115/114	0.895	5	1.028	*	116/114	0.774	5	1.013	*
GSMUA_Achr4P23500_001	Ma04_p29990	RNA recognition motif containing protein, putative, expressed	171	20777	5	5	3	3	22.2	4.61	119047	1	1	1	692.631	2074.87	3	2074.87	0.0014	0	81.44		25	2.7e-08	R	EDAAAAMDNMDGAELYGR	V	2 Oxidation (M)	0.000000300300000000.0	0.57	Quantitation summary for protein	115/114	1.071	5	1.055	*	116/114	1.067	5	1.101
GSMUA_Achr3P13340_001	Ma03_p12970	40S ribosomal protein S11-1	171	8356	5	5	3	3	31.3	9.94	88307	1	0	0	530.991	1589.95	3	1589.95	0.0037	1	46.16	25	32	0.00041	K	VIPAGSTSGGGKK	A			3.09	Quantitation summary for protein	115/114	---	1	---		116/114	---	1	---
GSMUA_Achr2P06720_001	Ma02_p08670	Putative phagocytic receptor 1b	171	73131	12	8	6	3	9.2	6.26	82822	1	0	0	516.596	1546.77	3	1546.77	0.0026	0	36.04		33	0.0062	K	VGPFHNPSETYR	Y			0.19	Quantitation summary for protein	115/114	---	0	---		116/114	---	0	---
GSMUA_Achr11P11940_001	Ma11_p10410	Putative Long-chain-fatty-acid--CoA ligase 4	170	84252	9	5	6	4	7.5	7.18	89297	1	1	1	801.424	1600.83	2	1600.83	-0.0001	0	76.83	30	35	6.9e-07	R	GLPADVGGEPGYAVR	N			0.21	Quantitation summary for protein	115/114	---	1	---		116/114	---	1	---
GSMUA_Achr10P31270_001	Ma10_p31300	Hypothetical protein	170	7677	3	3	1	1	16.7	4.59	75084	1	1	1	742.906	1483.8	2	1483.79	0.0031	0	74.45		35	1.1e-06	R	FQAMSEGIVAK	N	Oxidation (M)	0.00030000000.0	0.46	Quantitation summary for protein	115/114	1.091	3	1.047		116/114	0.97	3	1.02
GSMUA_Achr8P19160_001	Ma08_p15110	Pentatricopeptide repeat-containing protein At4g34830, chloroplastic	170	108356	24	16	6	5	5.6	8.74	55488	1	1	1	443.245	1326.71	3	1326.71	0.0037	0	38.33	29	34	0.0042	R	AFDVLAEMK	A	Oxidation (M)	0.000000030.0	0.23	Quantitation summary for protein	115/114	1.024	16	[1.323]		116/114	1.119	16	1.067	*
GSMUA_Achr8P05060_001	Ma08_p04910	Putative uncharacterized protein	170	23524	7	6	3	2	11.9	9.27	42495	1	0	0	621.89	1241.76	2	1241.76	0.0021	0	49.13	30	31	0.00018	R	VLGYVLYK	N			0.3	Quantitation summary for protein	115/114	---	0	---		116/114	---	0	---
GSMUA_Achr6P22560_001	Ma06_p23230	Syntaxin-71	170	33836	7	5	5	4	19.1	5.5	88488	1	1	0	796.926	1591.84	2	1591.84	-0.0007	0	51.57	26	35	0.00024	R	QVPLMDEIDTK	V	Oxidation (M)	0.00003000000.0	0.6	Quantitation summary for protein	115/114	0.959	4	1.052		116/114	0.932	3	1.026	*
GSMUA_Achr3P23590_001	Ma03_p24860	Peroxisomal 2,4-dienoyl-CoA reductase	170	34493	8	8	4	4	14.8	9.16	99336	1	0	0	571.63	1711.87	3	1711.87	0.0009	0	64.59		34	1e-05	R	VNGIAPGPIGDTPGMR	K	Deamidated (NQ); Oxidation (M)	0.0100000000000030.0	0.44	Quantitation summary for protein	115/114	1.156	5	1.055	*	116/114	1.369	3	1.003	*
GSMUA_Achr9P16600_001	Ma09_p15890	Putative Medium-chain-fatty-acid--CoA ligase	169	63577	10	8	5	3	9.1	8.36	118062	1	1	1	679.016	2034.03	3	2034.02	0.0016	0	52.17	23	35	0.00023	K	TMAPVPADGTTLGEIVMR	G	2 Oxidation (M)	0.030000000000000030.0	0.16	Quantitation summary for protein	115/114	0.867	8	1.06	*	116/114	0.93	8	1.067	*
GSMUA_Achr9P14250_001	Ma09_p13700	Probable pectinesterase/pectinesterase inhibitor 35	169	62131	9	7	4	3	7.2	9.02	98479	1	1	1	568.647	1702.92	3	1702.91	0.0099	0	45.2		35	0.001	R	TDPNQNTGISIQK	C			0.23	Quantitation summary for protein	115/114	0.816	7	1.075	*	116/114	0.872	7	1.078	*
GSMUA_Achr9P07800_001	Ma09_p07480	Cytochrome b-c1 complex subunit 7	169	16119	9	9	3	3	20.3	9.52	61589	1	1	1	458.934	1373.78	3	1373.78	0.0008	0	51.64	31	33	0.00017	R	EALGALPLYQR	S			1.15	Quantitation summary for protein	115/114	1.026	7	1.083		116/114	1.431	7	1.13	*
GSMUA_Achr8P30610_001	Ma08_p31050	Putative 2-hydroxy-6-oxononadienedioate/2-hydroxy-6-oxononatrienedioate hydrolase	169	37884	5	4	2	1	4.9	9.92	37684	1	1	1	606.857	1211.7	2	1211.7	-0.0004	0	37.52	30	34	0.0046	R	GDVADLLLPR	T			0.09	Quantitation summary for protein	115/114	0.651	4	1.13	*	116/114	1.169	4	1.022	*
GSMUA_Achr4P17010_001	Ma04_p17560	ABC transporter B family member 2	169	129666	12	10	7	7	6.3	9.07	99340	1	1	1	571.64	1711.9	3	1711.9	0.0004	0	66.15		35	8.3e-06	R	IVEQGSHSTLVENR	N			0.22	Quantitation summary for protein	115/114	0.814	9	1.051	*	116/114	1.072	9	1.052	*
GSMUA_Achr1P20950_001	Ma01_p14300	Alpha-xylosidase	169	92713	11	7	7	4	8.5	6.67	113641	1	1	1	648.648	1942.92	3	1942.92	0.0041	0	53.91		33	8.1e-05	K	GSVYVDDDERPEMK	L	Oxidation (M)	0.00000000000030.0	0.19	Quantitation summary for protein	115/114	0.968	8	1.055		116/114	0.85	8	1.077	*
GSMUA_Achr1P10900_001	Ma01_p04620	H/ACA ribonucleoprotein complex subunit 3-like protein	169	8604	4	3	3	2	39.1	9.85	115548	1	1	1	493.515	1970.03	4	1970.02	0.0047	1	58.55	25	35	5.5e-05	K	KESPVGMATQSAHPAR	F	Oxidation (M)	0.0000003000000000.0	1.77	Quantitation summary for protein	115/114	1.316	3	1.046	*	116/114	0.835	3	1.106
GSMUA_Achr7P25420_001	Ma07_p26920	Putative Secologanin synthase	168	35058	9	8	6	5	16.6	9.65	77238	1	1	1	501.915	1502.72	3	1502.72	-0.0002	1	32.9		32	0.0088	R	TAFGSSYEEGRR	I			0.57	Quantitation summary for protein	115/114	1.029	5	1.068		116/114	0.973	5	[1.061]
GSMUA_Achr7P19370_001	Ma07_p20850	Leucine aminopeptidase 2, chloroplastic	168	57924	7	6	4	3	7.5	5.52	72700	1	1	0	732.359	1462.7	2	1462.7	0.0017	0	68.49		32	2.3e-06	K	TIEVNNTDAEGR	L	Deamidated (NQ)	0.000010000000.0	0.25	Quantitation summary for protein	115/114	---	1	---		116/114	---	1	---
GSMUA_Achr5P08750_001	Ma05_p08430	Putative Minor histocompatibility antigen H13	168	40895	5	5	2	2	6.7	8.82	113419	1	1	1	647.989	1940.94	3	1940.94	0.003	0	62.19	26	34	1.6e-05	K	LSTEPSSSSTQDGETK	A			0.17	Quantitation summary for protein	115/114	0.861	5	1.234		116/114	1.212	5	1.08	*
GSMUA_Achr10P30510_001	Ma10_p30450	RNA binding protein, putative, expressed	167	26788	10	6	4	2	16	8.49	86035	1	1	1	524.963	1571.87	3	1571.86	0.0024	0	66.89	32	34	6.1e-06	R	TTAAADPATLVEIR	R			0.6	Quantitation summary for protein	115/114	0.993	6	1.08		116/114	0.956	6	1.022	*
GSMUA_Achr7P19750_001	Ma07_p21230	Complex I intermediate-associated protein 30 domain containing protein, putative, expressed	167	54265	18	12	9	6	17.4	9.01	96990	1	1	1	563.316	1686.93	3	1686.92	0.0043	1	33.3		34	0.014	R	KADPEVIDMLPR	S	Oxidation (M)	0.000000003000.0	0.7	Quantitation summary for protein	115/114	1.152	11	1.058	*	116/114	1.166	11	1.06	*
GSMUA_Achr7P17360_001	Ma07_p17080	EF hand family protein, putative, expressed	167	20741	14	7	5	3	16.3	7.82	70753	1	1	1	483.62	1447.84	3	1447.84	0.0003	1	25.86	30	34	0.07	K	RATEGFPVVGK	V			1.12	Quantitation summary for protein	115/114	1.245	11	1.071	*	116/114	1.231	11	1.092	*
GSMUA_Achr7P11990_001	Ma07_p11760	expressed protein	167	70841	5	5	3	3	5	8.89	56052	1	1	1	666.395	1330.78	2	1330.77	0.006	0	76.56		33	5.4e-07	K	ELALAGSPGTK	T			0.15	Quantitation summary for protein	115/114	0.925	5	1.162		116/114	0.909	5	1.128
GSMUA_Achr5P27380_001	Ma05_p29760	Putative uncharacterized protein	167	29816	6	6	3	3	11.5	8.92	77863	1	1	1	754.922	1507.83	2	1507.83	0.0026	0	40.74	26	35	0.0027	K	IFVPGGANLYSAR	T			0.53	Quantitation summary for protein	115/114	0.942	6	1.086		116/114	0.726	6	1.119	*
GSMUA_Achr3P25910_001	Ma03_p27120	Carbamoyl-phosphate synthase large chain	167	107266	10	7	8	7	7.6	5.41	64028	1	1	1	698.383	1394.75	2	1394.75	0.0019	0	84.93		35	1.1e-07	K	SESDAISIASK	I			0.23	Quantitation summary for protein	115/114	0.937	7	[1.062]		116/114	0.994	7	1.063
GSMUA_Achr11P25260_001	Ma11_p23600	Putative ATP-citrate synthase	166	51695	15	7	6	4	12.5	5.57	83157	1	1	0	517.295	1548.86	3	1548.86	0.0032	1	30.38	32	34	0.028	R	RGGPNYQTGLAK	M			0.28	Quantitation summary for protein	115/114	0.789	3	1.049	*	116/114	0.878	3	1.091
GSMUA_Achr5P10020_001	Ma05_p09750	Guanine nucleotide-binding protein subunit beta-like protein	166	35352	6	5	4	4	20.5	6.44	124647	1	1	1	888.762	2663.26	3	2663.27	-0.0005	0	81.56		34	1.9e-07	R	GHTDMVTAIAAPIDNSDMIVSSSR	D	2 Oxidation (M)	0.000030000000000003000000.0	0.43	Quantitation summary for protein	115/114	1.036	4	[1.102]		116/114	1.12	4	[1.231]
GSMUA_Achr2P20210_001	Ma02_p22100	Putative Pyruvate kinase, cytosolic isozyme	166	65194	10	9	6	5	10.6	6.22	109314	1	1	0	620.331	1857.97	3	1857.97	0.003	0	57.29		35	7e-05	R	HPAESTSATNESVLK	V			0.28	Quantitation summary for protein	115/114	---	0	---		116/114	---	0	---
GSMUA_Achr10P25980_001	Ma10_p25940	Probable inactive receptor kinase At1g48480	165	64762	15	10	8	7	11.1	7.59	56613	1	0	0	669.363	1336.71	2	1336.71	0.0014	0	51.09	31	34	0.00021	R	LGTLYLENNR	L	Deamidated (NQ)	0.0000000100.0	0.49	Quantitation summary for protein	115/114	1.002	4	1.125		116/114	1.584	4	1.122	*
GSMUA_Achr6P21340_001	Ma09_p20700	Putative Dehydrogenase/reductase SDR family member 7	165	42722	10	8	5	4	12.5	9.3	70460	1	1	1	482.95	1445.83	3	1445.82	0.0058	0	60.35	32	34	2.6e-05	R	GHFVVVSSAAGK	C			0.45	Quantitation summary for protein	115/114	0.955	8	1.04	*	116/114	1.022	8	1.081
GSMUA_Achr8P14410_001	Ma08_p16610	Putative Peptidyl-prolyl cis-trans isomerase, chloroplastic	165	43100	8	7	4	4	11.8	8.97	85983	1	1	1	786.894	1571.77	2	1571.77	0.0031	0	53.87	33	33	9.7e-05	K	TVQENTSSPYFR	V			0.34	Quantitation summary for protein	115/114	0.849	8	[1.071]		116/114	0.878	8	[1.133]
GSMUA_Achr8P05290_001	Ma08_p05120	Glucose-6-phosphate 1-dehydrogenase, chloroplastic	165	72631	15	11	10	8	15.8	8.78	72887	1	1	0	732.923	1463.83	2	1463.81	0.0195	0	46.02	33	35	0.00079	R	VQPDEAIYLK	I	Deamidated (NQ)	0.0100000000.0	0.56	Quantitation summary for protein	115/114	1.014	7	1.063		116/114	1.05	7	1.09
GSMUA_Achr7P03050_001	Ma07_p03120	glycosyl transferase, putative, expressed	165	69592	4	4	1	1	2.2	8.47	70136	1	1	1	722.388	1442.76	2	1442.76	0.0023	0	65.95	33	33	6.3e-06	R	GLNTASPNLAEGR	Y			0.05	Quantitation summary for protein	115/114	0.77	4	1.041	*	116/114	0.93	4	1.026	*
GSMUA_Achr3P29490_001	Ma03_p30720	Putative Monoglyceride lipase	165	45798	19	10	9	7	20.4	9.06	94966	1	1	1	554.975	1661.9	3	1661.9	0.0047	1	27.89	33	35	0.054	K	NIGDLAFRDPEK	R			0.87	Quantitation summary for protein	115/114	1.045	13	1.044	*	116/114	0.963	12	1.051	*
GSMUA_Achr9P03440_001	Ma09_p03440	Tropinone reductase homolog At1g07440	164	31304	3	3	2	2	8.9	6.54	79314	1	1	1	760.913	1519.81	2	1519.81	0.0004	0	80.28		34	2.9e-07	R	YVNGQVVVIDGGR	T	Deamidated (NQ)	0.0010000000000.0	0.22	Quantitation summary for protein	115/114	1.322	3	1.034	*	116/114	1.122	3	1.063
GSMUA_Achr8P15310_001	Ma08_p20080	expressed protein	164	23251	6	5	2	2	10.2	7.67	75003	1	1	1	742.417	1482.82	2	1482.82	0.002	0	67.49	31	34	5e-06	K	VGFLSESLSEK	Q			0.5	Quantitation summary for protein	115/114	0.761	5	1.038	*	116/114	1.036	6	1.088
GSMUA_Achr7P08110_001	Ma07_p08070	Glucose-6-phosphate isomerase, cytosolic 1	164	75062	9	8	5	4	7.8	5.68	116208	1	1	1	663.645	1987.91	3	1987.91	0.0001	0	39.28		31	0.0017	K	GASNIDNHFYSTSFER	N			0.24	Quantitation summary for protein	115/114	1.087	9	1.03	*	116/114	1.011	9	[1.090]
GSMUA_Achr6P04680_001	Ma06_p06290	Putative Lipoxygenase homology domain-containing protein 1	164	21054	7	7	2	2	12.1	8.13	62209	1	1	1	690.351	1378.69	2	1378.68	0.0016	0	61.38		33	1.5e-05	R	LDDPSSAVFER	C			0.56	Quantitation summary for protein	115/114	0.969	7	1.032	*	116/114	1.14	7	1.056	*
GSMUA_Achr5P18990_001	Ma05_p21390	ubiquitin family protein, putative, expressed	164	110428	4	4	2	2	3	5.59	115546	1	1	1	657.672	1970	3	1969.99	0.0013	0	58.49		35	5e-05	R	QPVQAQTQPGTVAGDSSR	V			0.06	Quantitation summary for protein	115/114	0.953	4	1.167		116/114	0.919	4	1.06
GSMUA_Achr5P03620_001	Ma05_p03420	6-phosphogluconate dehydrogenase, decarboxylating	164	55518	12	8	5	3	10.6	7.12	83514	1	1	1	518.286	1551.84	3	1551.83	0.0012	1	32.48	28	35	0.02	R	TTSKVDETVER	A			0.33	Quantitation summary for protein	115/114	1.155	2	1.273		116/114	0.833	2	2.41
GSMUA_Achr1P00210_001	Ma04_p21440	NAD-dependent malic enzyme 59 kDa isoform, mitochondrial	164	71600	11	9	7	5	9.3	7.59	49478	1	1	1	644.345	1286.67	2	1286.67	0.0003	0	49.62		34	0.00032	K	DIDPAAAPFAR	G			0.25	Quantitation summary for protein	115/114	0.911	9	1.051	*	116/114	1.37	9	1.097	*
GSMUA_Achr4P12290_001	Ma04_p12290	Uncharacterized protein At1g32220, chloroplastic	164	36642	16	12	5	4	16.1	6.75	96400	1	1	1	561.008	1680	3	1680	0.0057	0	27.32		30	0.022	R	SGVVLRPGFIYGK	R			0.41	Quantitation summary for protein	115/114	1.18	13	1.046	*	116/114	0.904	13	1.047	*
GSMUA_Achr3P19240_001	Ma03_p20140	outer envelope protein, putative, expressed	164	41788	9	5	3	2	10	8.46	122127	1	1	1	758.713	2273.12	3	2273.11	0.0072	0	38.15	26	35	0.0052	K	EQQGEVAITTSMSNPSYK	L	Oxidation (M)	0.000000000003000000.0	0.16	Quantitation summary for protein	115/114	0.954	5	1.084		116/114	1.262	5	1.047	*
GSMUA_AchrUn_randomP07670_001	Ma03_p14240	aminopeptidase, putative, expressed	164	63192	15	10	5	3	8.6	6.71	92496	1	1	1	817.897	1633.78	2	1633.78	0.0015	0	55.58		32	4.7e-05	K	MSDYLFDTVDLR	F	Oxidation (M)	0.300000000000.0	0.29	Quantitation summary for protein	115/114	0.904	11	[1.052]		116/114	1.185	11	1.09	*
GSMUA_Achr3P13860_001	Ma00_p02500	Putative uncharacterized protein	164	31872	10	8	2	2	6.7	9.81	102968	1	1	1	588.348	1762.02	3	1762.02	0.0028	1	43.58	23	34	0.0011	R	TIQNEINELKK	Q	Deamidated (NQ)	0.00010000000.0	0.49	Quantitation summary for protein	115/114	0.72	9	1.08	*	116/114	0.705	9	1.073	*
GSMUA_Achr9P15100_001	Ma09_p14520	Glucose-6-phosphate isomerase	163	27077	12	8	5	4	17.5	6.32	77734	1	1	1	503.266	1506.78	3	1506.77	0.0022	0	26.52	34	35	0.074	K	AFHAMQELEK	G	Oxidation (M)	0.0000300000.0	0.79	Quantitation summary for protein	115/114	0.973	3	1.046		116/114	1.176	3	1.064	*
GSMUA_Achr7P05420_001	Ma07_p05500	Putative Inosine-5~-monophosphate dehydrogenase	163	18877	14	10	6	6	34.6	5.42	93160	1	1	1	821.971	1641.93	2	1641.92	0.0033	0	58.57		34	3.7e-05	R	TIGEVMTPAPLVVR	E	Oxidation (M)	0.00000300000000.0	1.68	Quantitation summary for protein	115/114	0.98	6	1.072		116/114	0.872	6	1.078	*
GSMUA_Achr5P18810_001	Ma05_p21200	Enolase	163	53964	9	8	5	4	10.6	5.67	109557	1	0	0	621.355	1861.04	3	1861.04	0.002	0	44.26	25	34	0.0011	K	VNQIGSVTESIEAVK	M			0.34	Quantitation summary for protein	115/114	---	1	---		116/114	---	1	---
GSMUA_Achr1P03440_001	Ma04_p23210	Galactokinase	163	59825	4	4	1	1	2.2	5.95	66114	1	1	1	706.87	1411.72	2	1411.72	0.0029	0	62.23	29	34	1.8e-05	K	LGMSSNDAVSK	V	Oxidation (M)	0.00300000000.0	0.05	Quantitation summary for protein	115/114	0.946	4	1.07		116/114	0.864	4	1.128
GSMUA_Achr4P08830_001	Ma04_p08830	V-type proton ATPase subunit C	163	31243	10	9	4	4	14.1	6.61	75842	1	1	0	497.939	1490.79	3	1490.8	-0.0024	0	45.37		35	0.00099	K	SNAFIEGVTHK	I	Deamidated (NQ)	0.01000000000.0	0.84	Quantitation summary for protein	115/114	1.049	3	1.075		116/114	1.008	3	1.025
GSMUA_Achr2P02320_001	Ma02_p04240	Putative Dephospho-CoA kinase domain-containing protein	163	28541	3	3	2	2	9.1	9.66	59830	1	1	1	680.925	1359.84	2	1359.83	0.0025	0	87.17	28	31	2.5e-08	R	LVGLTGGIASGK	S			0.25	Quantitation summary for protein	115/114	0.903	3	1.014	*	116/114	0.896	3	1.072
GSMUA_Achr10P18500_001	Ma10_p18470	Predicted protein (Fragment)	162	30961	4	3	1	1	4.2	9.42	53158	1	1	1	656.364	1310.71	2	1310.71	0.005	0	74.99	30	35	1.1e-06	K	GSFADAGSLAK	T			0.23	Quantitation summary for protein	115/114	1.058	4	1.053		116/114	1.272	4	1.045	*
GSMUA_Achr10P01190_001	Ma10_p06900	Putative Eukaryotic translation initiation factor 3 subunit L	162	63733	12	11	4	4	6.5	5.48	64367	1	1	1	699.839	1397.66	2	1397.66	0.0016	0	42.18	27	31	0.00089	K	FEEMIGELDR	I	Oxidation (M)	0.0003000000.0	0.22	Quantitation summary for protein	115/114	1.067	11	1.07	*	116/114	1.361	11	1.107	*
GSMUA_Achr9P22420_001	Ma09_p22940	Chaperone protein ClpB 2	162	108692	15	10	9	6	8.5	5.82	72894	1	0	0	733.344	1464.67	2	1464.67	0.0023	0	38.32		30	0.0017	R	IDMSEYMEK	H	2 Oxidation (M)	0.003000300.0	0.23	Quantitation summary for protein	115/114	1.01	7	1.031		116/114	0.977	7	1.028
GSMUA_Achr8P25060_001	Ma08_p25820	Putative Mitochondrial substrate carrier family protein B	162	17901	8	5	4	3	24.8	9.65	47570	1	1	1	637.881	1273.75	2	1273.75	-0.0006	0	56.37		34	6.1e-05	R	IVNLAEEAK	L			1	Quantitation summary for protein	115/114	---	1	---		116/114	---	1	---
GSMUA_Achr7P06230_001	Ma07_p06360	Cell division protein ftsZ homolog, chloroplastic	162	45680	6	5	3	2	7.2	6.67	66279	1	1	1	707.389	1412.76	2	1412.76	0.0022	0	60.59	24	34	2.4e-05	K	VVGVGGGGNNAVNR	M			0.32	Quantitation summary for protein	115/114	0.794	5	1.172	*	116/114	1.069	5	1.081
GSMUA_Achr6P02300_001	Ma06_p03980	Trafficking protein particle complex subunit 3	162	22519	10	5	5	3	28	4.45	88650	1	1	1	532.248	1593.72	3	1593.72	0.0017	0	51.58		30	7.3e-05	R	DMLHGDDAYELR	V	Oxidation (M)	0.030000000000.0	1	Quantitation summary for protein	115/114	1.056	8	1.113		116/114	1.36	8	1.123	*
GSMUA_Achr5P08180_001	Ma05_p07900	tetratricopeptide repeat containing protein, putative, expressed	162	19343	8	7	1	1	10.4	6.15	120502	1	1	1	539.52	2154.05	4	2154.05	0.0041	1	44.23	25	34	0.0011	R	EVAESGNAESKNESLMR	L	Oxidation (M)	0.00000000000000030.0	0.38	Quantitation summary for protein	115/114	1.337	8	[1.068]		116/114	0.315	8	1.14	*
GSMUA_Achr4P29480_001	Ma04_p35960	24-methylenesterol C-methyltransferase 2	162	20565	8	8	4	4	24.2	5.96	60603	1	1	1	456.245	1365.71	3	1365.71	0.0007	0	47.7		34	0.00047	R	ADDPAHVQTIR	G			1.13	Quantitation summary for protein	115/114	0.862	7	1.054	*	116/114	0.933	8	1.073	*
GSMUA_Achr3P32160_001	Ma03_p33340	Probable protein phosphatase 2C 5	162	37533	11	7	5	3	13.9	5.11	45557	1	1	1	421.262	1260.77	3	1260.76	0.0011	1	28.4		32	0.024	R	VSLEEIKR	V			0.4	Quantitation summary for protein	115/114	1.07	8	[1.082]		116/114	1.069	8	[1.106]
GSMUA_Achr3P21030_001	Ma03_p21950	Putative KH domain-containing protein At4g18375	162	77423	10	7	6	5	7.5	6.88	47082	1	1	1	636.341	1270.67	2	1270.66	0.0025	0	49.32	24	33	0.00028	R	VADAIPGAEER	V			0.23	Quantitation summary for protein	115/114	0.636	7	[1.043]		116/114	0.682	7	1.045	*
GSMUA_Achr3P20260_001	Ma03_p21070	Prohibitin-1, mitochondrial	162	28941	12	9	3	2	9.4	9.34	60169	1	1	1	682.373	1362.73	2	1362.73	0.0023	0	40.55	25	35	0.0029	K	DLQMVNLTLR	L	Deamidated (NQ); Oxidation (M)	0.0003010000.0	0.55	Quantitation summary for protein	115/114	1.161	10	1.076	*	116/114	1.112	10	1.042	*
GSMUA_Achr1P24400_001	Ma01_p17990	Geranylgeranyl pyrophosphate synthase 1, chloroplastic	162	34000	17	11	7	4	21.8	5.33	112923	1	1	1	644.659	1930.95	3	1930.95	-0.0001	0	33.45	24	34	0.013	R	LADPASYPADGFVPPDR	V			0.92	Quantitation summary for protein	115/114	0.771	13	[1.097]		116/114	0.939	13	1.066	*
GSMUA_Achr9P30340_001	Ma09_p30910	Putative Pre-mRNA-splicing factor rse1	161	83328	9	7	2	1	2.9	5.18	76746	1	0	0	750.404	1498.79	2	1498.79	0.0025	0	76.04		34	7.4e-07	R	FLAVGSYDNTIR	I			0.12	Quantitation summary for protein	115/114	---	1	---		116/114	---	1	---
GSMUA_Achr9P23990_001	Ma09_p24460	expressed protein	161	39947	10	7	5	5	16.2	7.74	108563	1	1	1	615.625	1843.85	3	1843.85	0.0021	0	53.76		31	5.7e-05	K	DNMDVSDYAPGTQK	K	Oxidation (M)	0.00300000000000.0	0.49	Quantitation summary for protein	115/114	1.296	7	1.051	*	116/114	1.082	8	1.065	*
GSMUA_Achr9P10960_001	Ma09_p10580	Thioredoxin H2-1	161	16060	4	4	2	2	18.5	8.59	118849	1	1	1	689.683	2066.03	3	2066.03	0.0016	0	67.21		35	6.7e-06	K	ELEETIQQQQQHQQR	Y			0.47	Quantitation summary for protein	115/114	1.03	4	1.192		116/114	1.075	4	1.1
GSMUA_Achr6P32830_001	Ma06_p34490	LIMR family protein At5g01460	161	61047	8	8	2	2	3.9	8.99	84079	1	1	0	519.61	1555.81	3	1555.8	0.002	0	46.43	30	34	0.00067	K	ELFLLEDDMK	A	Oxidation (M)	0.0000000030.0	0.17	Quantitation summary for protein	115/114	---	1	---		116/114	---	1	---
GSMUA_Achr6P19780_001	Ma06_p21110	Splicing factor 3B subunit 3	161	114506	8	7	2	1	1.9	5.62	76746	1	1	0	750.404	1498.79	2	1498.79	0.0025	0	76.04		34	7.4e-07	R	FLAVGSYDNTIR	I			0.06	Quantitation summary for protein	115/114	---	0	---		116/114	---	0	---
GSMUA_Achr5P14210_001	Ma05_p14130	Monothiol glutaredoxin-S12, chloroplastic	161	38325	8	8	3	3	8.6	8.88	66596	1	1	1	708.38	1414.75	2	1414.74	0.0027	0	64.03		34	1.1e-05	K	VSLIDEVEPDR	T			0.28	Quantitation summary for protein	115/114	0.843	8	1.051	*	116/114	1.215	8	1.111	*
GSMUA_Achr5P13350_001	Ma05_p13270	Cell elongation protein diminuto	161	67779	11	10	6	6	10.4	8	87368	1	1	1	528.27	1581.79	3	1581.79	-0.0012	0	51.48	28	34	0.0002	K	ELAQAYADSFAPR	D			0.39	Quantitation summary for protein	115/114	0.896	8	1.083	*	116/114	1.078	8	1.133
GSMUA_Achr4P28510_001	Ma04_p35050	Pyruvate kinase isozyme A, chloroplastic	161	49217	8	8	5	5	10.8	5.06	79189	1	1	0	760.4	1518.79	2	1518.78	0.002	0	50.62	27	34	0.00025	K	VGDELLVDGGMVR	F	Oxidation (M)	0.0000000000300.0	0.38	Quantitation summary for protein	115/114	---	1	---		116/114	---	1	---
GSMUA_Achr4P00130_001	Ma04_p00100	Uncharacterized aarF domain-containing protein kinase At5g05200, chloroplastic	161	8890	14	6	5	2	58.3	10.47	98857	1	1	1	853.941	1705.87	2	1705.86	0.0056	0	29.72	25	35	0.036	R	LLAPTMNMLQDQR	I	2 Oxidation (M)	0.0000030300000.0	2.77	Quantitation summary for protein	115/114	0.846	9	1.041	*	116/114	0.823	10	1.141	*
GSMUA_Achr11P09560_001	Ma11_p09130	Eukaryotic translation initiation factor 6	160	26721	9	6	3	3	10.2	4.72	105009	1	1	1	598.649	1792.92	3	1792.92	0.0013	1	37.65	25	35	0.006	R	EAQPSSIVDEMRK	S	Oxidation (M)	0.0000000000300.0	0.8	Quantitation summary for protein	115/114	1.072	8	1.05	*	116/114	1.015	8	[1.144]
GSMUA_Achr10P04790_001	Ma10_p04650	Alpha-soluble NSF attachment protein	160	37073	11	6	5	3	14.9	5.04	84244	1	1	1	779.388	1556.76	2	1556.76	0.0018	0	62.44		32	1.1e-05	R	YQELDPTFSGTR	E			0.41	Quantitation summary for protein	115/114	0.967	6	1.03	*	116/114	0.992	6	1.058
GSMUA_Achr9P00010_001	Ma09_p00010	50S ribosomal protein L13, chloroplastic	160	31190	16	7	4	2	13.4	10.17	76748	1	1	1	750.404	1498.79	2	1498.79	0.0025	0	49.42	27	34	0.00034	K	TWYIVDATDK	I			0.35	Quantitation summary for protein	115/114	0.724	6	1.064	*	116/114	0.911	7	1.076	*
GSMUA_Achr8P11650_001	Ma08_p11390	Heat shock protein STI	160	66563	15	12	10	8	17.2	6.01	91174	1	0	0	540.306	1617.9	3	1617.9	0	0	36.43		35	0.0078	R	QVLIDFQENPK	A			0.62	Quantitation summary for protein	115/114	1.079	2	1.014		116/114	1.027	2	1.039
GSMUA_Achr8P09300_001	Ma08_p09010	Mitochondrial import receptor subunit TOM20	160	24627	15	11	5	5	21.9	5.88	122290	1	1	1	764.414	2290.22	3	2290.22	0.0032	1	50.93	23	35	0.0003	R	KAAEAAYAVNPLDADNLTR	W			0.89	Quantitation summary for protein	115/114	1.014	11	[1.119]		116/114	0.89	11	1.058	*
GSMUA_Achr7P17620_001	Ma07_p17870	26S protease regulatory subunit S10B homolog B	160	50121	12	9	4	3	11	8.54	92830	1	0	0	547.277	1638.81	3	1638.81	0.0006	1	26		33	0.061	R	FSEGTSADREIQR	T			0.29	Quantitation summary for protein	115/114	1.161	4	1.038	*	116/114	0.986	4	1.026
GSMUA_Achr6P14620_001	Ma06_p16130	Putative Peroxidase 52	160	29272	6	5	2	2	9.1	6.51	87511	1	0	0	528.626	1582.86	3	1582.85	0.0008	0	47.99	26	35	0.00053	R	DLTALSGAHTVGAAR	C			0.24	Quantitation summary for protein	115/114	0.801	2	1.115		116/114	1.054	2	1.041
GSMUA_Achr5P24380_001	Ma05_p26680	peptidyl-prolyl cis-trans isomerase, FKBP-type, putative, expressed	160	25438	8	5	3	2	10.3	8.69	104105	1	1	1	594.309	1779.91	3	1779.9	0.0024	1	26.74		34	0.064	R	FADGTVFDSSYKR	G			0.85	Quantitation summary for protein	115/114	1.076	7	1.075	*	116/114	0.838	7	1.389
GSMUA_Achr5P23600_001	Ma05_p25960	Prolyl-tRNA synthetase	160	55247	6	6	3	3	8.9	6.63	108611	1	1	1	615.656	1843.95	3	1843.94	0.004	0	55.68	25	35	9.2e-05	K	ALQAGTSHNLGQNFSR	A			0.26	Quantitation summary for protein	115/114	1.229	6	1.062	*	116/114	1.027	5	1.053
GSMUA_Achr4P16580_001	Ma04_p17150	Whole genome shotgun sequence of line PN40024, scaffold_151.assembly12x (Fragment)	160	21434	2	2	1	1	7.3	9.01	95417	1	1	1	835.45	1668.89	2	1668.88	0.0037	0	96.03		35	9.2e-09	R	VSSGIEDTFGIEK	K			0.16	Quantitation summary for protein	115/114	1.027	2	1.045		116/114	0.989	2	1.043
GSMUA_Achr1P24010_001	Ma01_p18450	Predicted protein	160	19292	8	5	4	3	23	9.47	101002	1	1	1	433.986	1731.92	4	1731.91	0.0005	1	29.87	28	35	0.038	R	SLLNEDEHGFRK	A			1.23	Quantitation summary for protein	115/114	1.066	7	1.111		116/114	1.231	7	1.107	*
GSMUA_Achr1P20870_001	Ma01_p14210	2-hydroxyacyl-CoA lyase	160	54352	8	7	5	5	10.5	5.35	95181	1	1	1	555.973	1664.9	3	1664.9	0.001	0	50.36		35	0.00031	K	GLVPDTHELAATAAR	S			0.42	Quantitation summary for protein	115/114	1.232	7	1.083	*	116/114	1.076	7	1.037	*
GSMUA_Achr1P13360_001	Ma01_p06870	RuvB-like 2	160	47089	11	9	7	6	17.4	6.03	102014	1	1	1	583.294	1746.86	3	1746.86	0.0008	0	32.49		33	0.013	K	TTDMETVYELGGK	M	Oxidation (M)	0.0003000000000.0	0.5	Quantitation summary for protein	115/114	0.915	7	1.064	*	116/114	0.957	8	1.031	*
GSMUA_Achr1P11820_001	Ma01_p05380	Glucose-1-phosphate adenylyltransferase large subunit 1, chloroplastic	160	64778	19	14	10	9	15.5	8.91	92351	1	1	1	544.902	1631.68	3	1631.68	0.002	0	43.78		24	0.00012	R	MDYMDFVQDHR	Q	2 Oxidation (M)	0.30030000000.0	0.64	Quantitation summary for protein	115/114	1.144	16	1.096	*	116/114	1.079	16	[1.063]
[truncated: 2,862 more rows]

## Sheet: Cavendish set2 
prot_acc_v1	prot_acc_v2	prot_desc	prot_score	prot_mass	prot_matches	prot_matches_sig	prot_sequences	prot_sequences_sig	prot_cover	prot_pi	pep_query	pep_rank	pep_isbold	pep_isunique	pep_exp_mz	pep_exp_mr	pep_exp_z	pep_calc_mr	pep_delta	pep_miss	pep_score	pep_homol	pep_ident	pep_expect	pep_res_before	pep_seq	pep_res_after	pep_var_mod	pep_var_mod_pos	prot_empai
[truncated: 4,330 more rows]

[truncated: 8 more sheets: Cavendish set3 , Dajiao set1 , Dajiao set2 , Dajiao set3 , Cavendish MPs, Cavendish DAMPs, Dajiao MPs, Dajiao DAMPS]
