# Supplementary material for: Early Cold-Induced Peroxidases and Aquaporins Are Associated With High Cold Tolerance in Dajiao (Musa spp. ‘Dajiao’)
Source: Front Plant Sci. 2018 Mar 8;9:282. doi: 10.3389/fpls.2018.00282 (PMC5852111; doi:10.3389/fpls.2018.00282)
Supplement: DATA S2 — Primers for RT-PCR and subcellular localization. [file Data_Sheet_2.XLSX]

## Sheet: RT-PCR Primers
prot_acc_v1	prot_acc_v2	Gene Name		Primers
GSMUA_Achr10P25880_001	Ma10_p25840	Peroxidase 15	F	GCTTCCTTGGCCTTCATCCT
GSMUA_Achr10P25880_001	Ma10_p25840	Peroxidase 15	R	TGTTTGCAGCGGTGATGTTG
GSMUA_Achr10P27840_001	Ma10_p27800	Peroxidase P7	F	TCGCCTTCGTTTTACAGCCT
GSMUA_Achr10P27840_001	Ma10_p27800	Peroxidase P7	R	CGTCGCAGCCATTTACGAAG
GSMUA_Achr2P15480_001	Ma02_p17270	Peroxidase 52	F	AGAACCTGGTGTCGCAGAAG
GSMUA_Achr2P15480_001	Ma02_p17270	Peroxidase 52	R	CGAAGTCCCTCGAAAAGGCT
GSMUA_Achr1P00370_001	Ma04_p21270	Aquaporin PIP1-1	F	TCGTGGCCACCTTTCTCTTC
GSMUA_Achr1P00370_001	Ma04_p21270	Aquaporin PIP1-1	R	AATTCCCTGGATGCCCACAG
GSMUA_Achr1P02360_001	Ma04_p22160	Aquaporin PIP2-6a	F	TGCTGGACTTTGGTGAGGTC
GSMUA_Achr1P02360_001	Ma04_p22160	Aquaporin PIP2-6a	R	ACGTAGAGGAAGAGCAGGGT
GSMUA_Achr2P11190_001	Ma02_p13080	Aquaporin PIP2-6b	F	GAGCTTAGGTGCTGCAGTGA
GSMUA_Achr2P11190_001	Ma02_p13080	Aquaporin PIP2-6b	R	GCCCTCAGGATGTACTGGTG
GSMUA_AchrUn_randomP07520_001	Ma03_p14410	Aquaporin PIP1-2	F	ACTGACGCCAAAAGAAACGC
GSMUA_AchrUn_randomP07520_001	Ma03_p14410	Aquaporin PIP1-2	R	GACAAGGAACACGGCAAACC
GSMUA_AchrUn_randomP16230_001	Ma02_p00190	Aquaporin PIP2-4	F	CCTCTACATGATCGCGCAGT
GSMUA_AchrUn_randomP16230_001	Ma02_p00190	Aquaporin PIP2-4	R	GGGTCAGTGGCAGAGAAGAC
GSMUA_Achr6P15380_001	Ma06_p16930	Aquaporin TIP1-3	F	TAACGATCGGAACGCCAGAG
GSMUA_Achr6P15380_001	Ma06_p16930	Aquaporin TIP1-3	R	GGAGATGAACTCGGCGAGAG
GSMUA_Achr3P03920_001	Ma03_p03730	GDPD 1a	F	TGTGGTAGAACCGCCTTTCC
GSMUA_Achr3P03920_001	Ma03_p03730	GDPD 1a	R	AGGTGAAGGTGCCTTTGGAG
GSMUA_Achr9P12610_001	Ma09_p12230	GDPD 1b	F	TAGAGCCTCCCTTGCCATCT
GSMUA_Achr9P12610_001	Ma09_p12230	GDPD 1b	R	TCGCAGAAGGTGATGCAGTT
GSMUA_Achr4P08980_001	Ma04_p08960	Inactive receptor kinase At2g26730	F	CCTGTTCGACTGCTCGTTCT
GSMUA_Achr4P08980_001	Ma04_p08960	Inactive receptor kinase At2g26730	R	GAGGAGTTGTCCCACCGAAG
GSMUA_Achr2P12770_001	Ma02_p14610	Glucan endo-1,3-beta-glucosidase 8a	F	ACAACGGGATCGACAAGGTC
GSMUA_Achr2P12770_001	Ma02_p14610	Glucan endo-1,3-beta-glucosidase 8a	R	TGACGTTCGTCTTCACCCAG
GSMUA_Achr9P25820_001	Ma09_p26260	Glucan endo-1,3-beta-glucosidase 8b	F	CTTGGAGTGAACTGGGGGAC
GSMUA_Achr9P25820_001	Ma09_p26260	Glucan endo-1,3-beta-glucosidase 8b	R	ACCATCACCTCGATCCCAGA
GSMUA_Achr7P23890_001	Ma07_p25310	ABC transporter A family member 7	F	AGCCTCCTCGAAGTCCTCTT
GSMUA_Achr7P23890_001	Ma07_p25310	ABC transporter A family member 7	R	AGGCCATCCCTGATCTGAGT
GSMUA_Achr4P26720_001	Ma04_p33290	Nicotiana lesion-inducing	F	GTTCTCTTCGCCTCCGTCTT
GSMUA_Achr4P26720_001	Ma04_p33290	Nicotiana lesion-inducing	R	GCGGAACTGCAATGCCAATA
GSMUA_Achr1P25090_001	Ma01_p17290	Aspartic proteinase	F	ATGCCATTGGTGCTGAAGGA
GSMUA_Achr1P25090_001	Ma01_p17290	Aspartic proteinase	R	TTCACTGGTCGTGTCTCTGC
AY651067		25S ribosomal RNA gene	F	ACATTGTCAGGTGGGGAGTT
AY651067		25S ribosomal RNA gene	R	CCTTTTGTTCCACACGAGATT

## Sheet: Subcellular Localization Primer
prot_acc_v1	prot_acc_v2	Gene Name		Primers
GSMUA_Achr10P27840_001	Ma10_p27800	Peroxidase P7	F	TCGAGCTCAAGCTTCGAATTCATGGCCACCTCCTGGAGAAGCT
GSMUA_Achr10P27840_001	Ma10_p27800	Peroxidase P7	R	GTACCGTCGACTGCAGAATTCGTTCACCTTCCTGCAATCCAACCTAA
